# Supplementary material for: N,N-Dimethylpyridin-4-aminium 1-phenyl­cyclo­pentane-1-carboxyl­ate monohydrate
Source: Acta Crystallogr Sect E Struct Rep Online. 2011 Apr 29;67(Pt 5):o1227. doi: 10.1107/S1600536811015200 (PMC3089254; doi:10.1107/S1600536811015200)
Supplement: Supplementary file 1 [file e-67-o1227-sup1.cif]

##############################################################################
#                                                                            #
# This CIF contains the data in a paper accepted for publication in          #
# Acta Crystallographica Section E. It conforms to the requirements of       #
# Notes for Authors for Acta Crystallographica Section E, and has been       #
# peer reviewed under the auspices of the IUCr Commission on Journals.       #
#                                                                            #
# Full details of the Crystallographic Information File format               #
# are given in the paper "The Crystallographic Information File (CIF):       #
# a New Standard Archive File for Crystallography" by S. R. Hall, F. H.      #
# Allen and I. D. Brown [Acta Cryst. (1991), A47, 655-685].                  #
#                                                                            #
# The current version of the core CIF dictionary is obtainable from          #
# ftp://ftp.iucr.org/pub/cif_core.dic.                                       #
#                                                                            #
# Software is freely available for graphical display of the structure(s)     #
# in this CIF. For information consult the CIF software page                 #
# http://www.iucr.org/resources/cif/software.                                #
#                                                                            #
# This file may be used for bona fide research purposes within the           #
# scientific community so long as proper attribution is given to the journal # 
# article from which it was obtained.                                        #
#                                                                            #
##############################################################################
data_I
_audit_creation_method     SHELXL-97
_chemical_name_systematic
;
<i>N</i>,<i>N</i>-Dimethylpyridin-4-aminium
1-phenylcyclopentane-1-carboxylate monohydrate
;
_chemical_name_common     ?
_chemical_formula_moiety     'C7 H11 N2 +, C12 H13 O2 -, H2 O'
_chemical_formula_sum     'C19 H26 N2 O3'
_chemical_formula_iupac     'C7 H11 N2 +, C12 H13 O2 -, H2 O'
_chemical_formula_weight     330.42
_chemical_melting_point     ?
_symmetry_cell_setting     monoclinic
_symmetry_space_group_name_H-M     'P 21/n'
_symmetry_space_group_name_Hall     '-P 2yn'
loop_
    _symmetry_equiv_pos_as_xyz
    'x, y, z'
    '-x+1/2, y+1/2, -z+1/2'
    '-x, -y, -z'
    'x-1/2, -y-1/2, z-1/2'
_cell_length_a     6.1666(12)
_cell_length_b     18.206(4)
_cell_length_c     15.702(3)
_cell_angle_alpha     90.00
_cell_angle_beta     97.33(3)
_cell_angle_gamma     90.00
_cell_volume     1748.4(6)
_cell_formula_units_Z     4
_cell_measurement_reflns_used     5283
_cell_measurement_theta_min     2.2374
_cell_measurement_theta_max     30.9822
_cell_measurement_temperature     110(2)
_exptl_crystal_description     block
_exptl_crystal_colour     colorless
_exptl_crystal_size_max     0.44
_exptl_crystal_size_mid     0.33
_exptl_crystal_size_min     0.22
_exptl_crystal_density_diffrn     1.255
_exptl_crystal_density_meas     ?
_exptl_crystal_density_method     'not measured'
_exptl_crystal_F_000     712
_exptl_absorpt_coefficient_mu     0.085
_exptl_absorpt_correction_type     multi-scan
_exptl_absorpt_process_details     '(Blessing, 1995)'
_exptl_absorpt_correction_T_min     0.9636
_exptl_absorpt_correction_T_max     0.9815
_exptl_special_details
;
;
_diffrn_ambient_temperature     110(2)
_diffrn_radiation_type     MoK\a
_diffrn_radiation_wavelength     0.71073
_diffrn_radiation_source     'fine-focus sealed tube'
_diffrn_radiation_monochromator     graphite
_diffrn_measurement_device_type     'Bruker APEXII'
_diffrn_measurement_method     \w
_diffrn_detector_area_resol_mean     ?
_diffrn_reflns_number     12519
_diffrn_reflns_av_R_equivalents     0.0172
_diffrn_reflns_av_sigmaI/netI     0.0189
_diffrn_reflns_theta_min     2.85
_diffrn_reflns_theta_max     28.28
_diffrn_reflns_theta_full     25.00
_diffrn_measured_fraction_theta_max     0.975
_diffrn_measured_fraction_theta_full     0.985
_diffrn_reflns_limit_h_min     -8
_diffrn_reflns_limit_h_max     8
_diffrn_reflns_limit_k_min     -21
_diffrn_reflns_limit_k_max     23
_diffrn_reflns_limit_l_min     -20
_diffrn_reflns_limit_l_max     20
_diffrn_standards_number     ?
_diffrn_standards_interval_count     ?
_diffrn_standards_interval_time     ?
_diffrn_standards_decay_%     ?
_refine_special_details
;
Refinement of <i>F</i>^2^ against ALL reflections. The weighted <i>R</i>-factor
<i>wR</i> and goodness of fit <i>S</i> are based on <i>F</i>^2^, conventional
<i>R</i>-factors <i>R</i> are based on <i>F</i>, with <i>F</i> set to zero for
negative <i>F</i>^2^. The threshold expression of <i>F</i>^2^ >
\s(<i>F</i>^2^) is used only for calculating <i>R</i>-factors(gt) <i>etc</i>.
and is not relevant to the choice of reflections for refinement.
<i>R</i>-factors based on <i>F</i>^2^ are statistically about twice as large
as those based on <i>F</i>, and <i>R</i>- factors based on ALL data will be
even larger.
;
_reflns_number_total     4233
_reflns_number_gt     3945
_reflns_threshold_expression     I>2sigma(I)
_refine_ls_structure_factor_coef     Fsqd
_refine_ls_matrix_type     full
_refine_ls_R_factor_all     0.0548
_refine_ls_R_factor_gt     0.0512
_refine_ls_wR_factor_gt     0.1358
_refine_ls_wR_factor_ref     0.1391
_refine_ls_goodness_of_fit_ref     1.127
_refine_ls_restrained_S_all     1.131
_refine_ls_number_reflns     4233
_refine_ls_number_parameters     231
_refine_ls_number_restraints     3
_refine_ls_hydrogen_treatment     mixed
_refine_ls_weighting_scheme     calc
_refine_ls_weighting_details
         'calc w=1/[\s^2^(Fo^2^)+(0.0729P)^2^+0.4696P] where P=(Fo^2^+2Fc^2^)/3'
_atom_sites_solution_hydrogens     geom
_atom_sites_solution_primary     direct
_atom_sites_solution_secondary     difmap
_refine_ls_shift/su_max     0.000
_refine_ls_shift/su_mean     0.000
_refine_diff_density_max     0.234
_refine_diff_density_min     -0.208
_refine_ls_extinction_method     none
_refine_ls_extinction_coef     ?
loop_
    _atom_type_symbol
    _atom_type_description
    _atom_type_scat_dispersion_real
    _atom_type_scat_dispersion_imag
    _atom_type_scat_source
    'C' 'C' 0.0033 0.0016
                         'International Tables Vol C Tables 4.2.6.8 and 6.1.1.4'
    'H' 'H' 0.0000 0.0000
                         'International Tables Vol C Tables 4.2.6.8 and 6.1.1.4'
    'N' 'N' 0.0061 0.0033
                         'International Tables Vol C Tables 4.2.6.8 and 6.1.1.4'
    'O' 'O' 0.0106 0.0060
                         'International Tables Vol C Tables 4.2.6.8 and 6.1.1.4'
_computing_data_collection     'APEX2 (Bruker, 2007)'
_computing_cell_refinement     'SAINT (Bruker, 2007)'
_computing_data_reduction     'SAINT (Bruker, 2007)'
_computing_structure_solution     'SHELXS97 (Sheldrick, 2008)'
_computing_structure_refinement     'SHELXL97 (Sheldrick, 2008)'
_computing_molecular_graphics     'X-SEED (Barbour, 2001)'
_computing_publication_material
                             'SHELXTL (Sheldrick, 2008) and PLATON (Spek, 2009)'
loop_
    _atom_site_type_symbol
    _atom_site_label
    _atom_site_fract_x
    _atom_site_fract_y
    _atom_site_fract_z
    _atom_site_U_iso_or_equiv
    _atom_site_adp_type
    _atom_site_calc_flag
    _atom_site_refinement_flags
    _atom_site_occupancy
    _atom_site_symmetry_multiplicity
    _atom_site_disorder_assembly
    _atom_site_disorder_group
    O O3 0.46197(17) 0.37281(6) 0.40367(7) 0.0322(2) Uani d D 1 1 . .
    H H3 0.337(3) 0.3496(12) 0.3979(14) 0.062(6) Uiso d D 1 1 . .
    H H6 0.561(3) 0.3390(10) 0.4004(13) 0.053(6) Uiso d D 1 1 . .
    C C1 -0.0970(2) 0.21395(7) 0.17867(8) 0.0237(3) Uani d . 1 1 . .
    H H1 -0.2349 0.1936 0.1864 0.028 Uiso calc R 1 1 . .
    C C2 0.3042(2) 0.27379(7) 0.15451(8) 0.0270(3) Uani d . 1 1 . .
    H H2 0.4419 0.2941 0.1463 0.032 Uiso calc R 1 1 . .
    C C3 -0.06856(19) 0.25206(7) 0.38099(7) 0.0206(2) Uani d . 1 1 . .
    C C4 -0.0648(2) 0.24247(7) 0.09887(8) 0.0261(3) Uani d . 1 1 . .
    H H4 -0.1802 0.2410 0.0526 0.031 Uiso calc R 1 1 . .
    C C5 0.2731(2) 0.24498(7) 0.23453(8) 0.0232(3) Uani d . 1 1 . .
    H H5 0.3897 0.2458 0.2803 0.028 Uiso calc R 1 1 . .
    C C6 0.03032(19) 0.18630(7) 0.33520(7) 0.0206(2) Uani d . 1 1 . .
    C C7 0.07135(19) 0.21492(7) 0.24761(7) 0.0203(2) Uani d . 1 1 . .
    C C8 0.2357(2) 0.15696(7) 0.39066(8) 0.0256(3) Uani d . 1 1 . .
    H H8A 0.3231 0.1256 0.3564 0.031 Uiso calc R 1 1 . .
    H H8B 0.3283 0.1978 0.4160 0.031 Uiso calc R 1 1 . .
    C C9 0.1353(2) 0.27300(7) 0.08674(8) 0.0277(3) Uani d . 1 1 . .
    H H9 0.1567 0.2932 0.0326 0.033 Uiso calc R 1 1 . .
    C C10 -0.1238(2) 0.11900(7) 0.33039(8) 0.0269(3) Uani d . 1 1 . .
    H H10A -0.2786 0.1346 0.3193 0.032 Uiso calc R 1 1 . .
    H H10B -0.0928 0.0852 0.2841 0.032 Uiso calc R 1 1 . .
    C C11 -0.0764(3) 0.08142(8) 0.41878(9) 0.0361(3) Uani d . 1 1 . .
    H H11A -0.1933 0.0928 0.4545 0.043 Uiso calc R 1 1 . .
    H H11B -0.0680 0.0275 0.4120 0.043 Uiso calc R 1 1 . .
    C C12 0.1442(3) 0.11201(9) 0.46066(9) 0.0367(3) Uani d . 1 1 . .
    H H12A 0.1235 0.1436 0.5104 0.044 Uiso calc R 1 1 . .
    H H12B 0.2450 0.0715 0.4807 0.044 Uiso calc R 1 1 . .
    O O1 -0.26922(15) 0.25454(6) 0.38244(6) 0.0300(2) Uani d . 1 1 . .
    O O2 0.06558(15) 0.30076(5) 0.41263(6) 0.0302(2) Uani d . 1 1 . .
    C C13 0.1993(2) 0.49016(7) 0.62159(8) 0.0232(3) Uani d . 1 1 . .
    H H13 0.3239 0.5208 0.6343 0.028 Uiso calc R 1 1 . .
    C C14 0.0210(2) 0.49587(7) 0.67079(8) 0.0227(3) Uani d . 1 1 . .
    C C15 -0.1584(2) 0.40174(7) 0.57900(9) 0.0275(3) Uani d . 1 1 . .
    H H15 -0.2822 0.3714 0.5629 0.033 Uiso calc R 1 1 . .
    C C16 -0.1610(2) 0.44957(7) 0.64561(9) 0.0270(3) Uani d . 1 1 . .
    H H16 -0.2856 0.4519 0.6754 0.032 Uiso calc R 1 1 . .
    C C17 0.1905(2) 0.44045(7) 0.55616(8) 0.0247(3) Uani d . 1 1 . .
    H H17 0.3111 0.4367 0.5243 0.030 Uiso calc R 1 1 . .
    C C18 0.2073(2) 0.59162(8) 0.76179(9) 0.0325(3) Uani d . 1 1 . .
    H H18A 0.2461 0.6166 0.7105 0.049 Uiso calc R 1 1 . .
    H H18B 0.3331 0.5634 0.7886 0.049 Uiso calc R 1 1 . .
    H H18C 0.1658 0.6282 0.8026 0.049 Uiso calc R 1 1 . .
    C C19 -0.1612(3) 0.54665(9) 0.78639(10) 0.0383(3) Uani d . 1 1 . .
    H H19A -0.1988 0.4973 0.8047 0.057 Uiso calc R 1 1 . .
    H H19B -0.2870 0.5680 0.7503 0.057 Uiso calc R 1 1 . .
    H H19C -0.1224 0.5777 0.8370 0.057 Uiso calc R 1 1 . .
    N N1 0.01572(18) 0.39651(6) 0.53538(7) 0.0254(2) Uani d . 1 1 . .
    N N2 0.02411(19) 0.54214(6) 0.73743(7) 0.0274(2) Uani d . 1 1 . .
    H H7 0.012(4) 0.3632(12) 0.4892(15) 0.056(6) Uiso d . 1 1 . .
loop_
    _atom_site_aniso_label
    _atom_site_aniso_U_11
    _atom_site_aniso_U_22
    _atom_site_aniso_U_33
    _atom_site_aniso_U_12
    _atom_site_aniso_U_13
    _atom_site_aniso_U_23
    O3 0.0281(5) 0.0291(5) 0.0406(6) -0.0046(4) 0.0092(4) -0.0074(4)
    C1 0.0227(5) 0.0241(6) 0.0235(6) 0.0010(4) 0.0000(4) -0.0030(5)
    C2 0.0290(6) 0.0267(6) 0.0260(6) -0.0025(5) 0.0063(5) -0.0011(5)
    C3 0.0219(5) 0.0241(6) 0.0159(5) -0.0011(4) 0.0024(4) -0.0003(4)
    C4 0.0306(6) 0.0261(6) 0.0201(6) 0.0041(5) -0.0024(5) -0.0032(5)
    C5 0.0229(6) 0.0243(6) 0.0217(6) -0.0005(4) 0.0005(4) -0.0030(4)
    C6 0.0204(5) 0.0221(6) 0.0190(5) -0.0020(4) 0.0017(4) -0.0025(4)
    C7 0.0219(5) 0.0204(6) 0.0183(5) 0.0020(4) 0.0016(4) -0.0030(4)
    C8 0.0268(6) 0.0257(6) 0.0235(6) 0.0022(5) 0.0003(5) 0.0010(5)
    C9 0.0371(7) 0.0256(6) 0.0206(6) 0.0020(5) 0.0048(5) 0.0000(5)
    C10 0.0309(6) 0.0238(6) 0.0260(6) -0.0077(5) 0.0036(5) -0.0043(5)
    C11 0.0483(8) 0.0301(7) 0.0302(7) -0.0111(6) 0.0066(6) 0.0017(6)
    C12 0.0434(8) 0.0365(8) 0.0287(7) -0.0050(6) -0.0014(6) 0.0089(6)
    O1 0.0213(4) 0.0349(5) 0.0343(5) -0.0002(4) 0.0053(4) -0.0061(4)
    O2 0.0251(5) 0.0301(5) 0.0357(5) -0.0041(4) 0.0049(4) -0.0140(4)
    C13 0.0235(6) 0.0208(6) 0.0249(6) -0.0005(4) 0.0013(4) 0.0003(4)
    C14 0.0267(6) 0.0184(6) 0.0226(6) 0.0023(4) 0.0014(4) 0.0014(4)
    C15 0.0284(6) 0.0225(6) 0.0305(6) -0.0025(5) 0.0000(5) 0.0005(5)
    C16 0.0266(6) 0.0251(6) 0.0298(6) -0.0017(5) 0.0052(5) 0.0000(5)
    C17 0.0259(6) 0.0241(6) 0.0239(6) 0.0043(5) 0.0029(4) 0.0015(5)
    C18 0.0406(8) 0.0270(7) 0.0299(7) -0.0053(6) 0.0042(5) -0.0072(5)
    C19 0.0465(9) 0.0346(8) 0.0371(8) 0.0005(6) 0.0184(6) -0.0083(6)
    N1 0.0298(5) 0.0209(5) 0.0243(5) 0.0017(4) -0.0005(4) -0.0022(4)
    N2 0.0318(6) 0.0246(6) 0.0266(5) 0.0000(4) 0.0061(4) -0.0044(4)
_geom_special_details
;
All e.s.d.'s (except the e.s.d. in the dihedral angle between two l.s. planes)
are estimated using the full covariance matrix. The cell e.s.d.'s are taken
into account individually in the estimation of e.s.d.'s in distances, angles
and torsion angles; correlations between e.s.d.'s in cell parameters are only
used when they are defined by crystal symmetry. An approximate (isotropic)
treatment of cell e.s.d.'s is used for estimating e.s.d.'s involving l.s.
planes.
;
loop_
    _geom_bond_atom_site_label_1
    _geom_bond_atom_site_label_2
    _geom_bond_site_symmetry_2
    _geom_bond_distance
    _geom_bond_publ_flag
    O3 H3 . 0.874(15) ?
    O3 H6 . 0.872(15) ?
    C1 C4 . 1.3937(18) ?
    C1 C7 . 1.4010(16) ?
    C1 H1 . 0.9500 ?
    C2 C9 . 1.3908(19) ?
    C2 C5 . 1.3970(18) ?
    C2 H2 . 0.9500 ?
    C3 O1 . 1.2414(15) ?
    C3 O2 . 1.2696(15) ?
    C3 C6 . 1.5603(16) ?
    C4 C9 . 1.3885(19) ?
    C4 H4 . 0.9500 ?
    C5 C7 . 1.3981(17) ?
    C5 H5 . 0.9500 ?
    C6 C7 . 1.5218(16) ?
    C6 C8 . 1.5382(17) ?
    C6 C10 . 1.5465(16) ?
    C8 C12 . 1.5345(19) ?
    C8 H8A . 0.9900 ?
    C8 H8B . 0.9900 ?
    C9 H9 . 0.9500 ?
    C10 C11 . 1.5414(19) ?
    C10 H10A . 0.9900 ?
    C10 H10B . 0.9900 ?
    C11 C12 . 1.538(2) ?
    C11 H11A . 0.9900 ?
    C11 H11B . 0.9900 ?
    C12 H12A . 0.9900 ?
    C12 H12B . 0.9900 ?
    C13 C17 . 1.3649(18) ?
    C13 C14 . 1.4262(17) ?
    C13 H13 . 0.9500 ?
    C14 N2 . 1.3416(16) ?
    C14 C16 . 1.4189(17) ?
    C15 N1 . 1.3488(18) ?
    C15 C16 . 1.3625(19) ?
    C15 H15 . 0.9500 ?
    C16 H16 . 0.9500 ?
    C17 N1 . 1.3485(17) ?
    C17 H17 . 0.9500 ?
    C18 N2 . 1.4571(18) ?
    C18 H18A . 0.9800 ?
    C18 H18B . 0.9800 ?
    C18 H18C . 0.9800 ?
    C19 N2 . 1.4587(18) ?
    C19 H19A . 0.9800 ?
    C19 H19B . 0.9800 ?
    C19 H19C . 0.9800 ?
    N1 H7 . 0.94(2) ?
loop_
    _geom_angle_atom_site_label_1
    _geom_angle_atom_site_label_2
    _geom_angle_atom_site_label_3
    _geom_angle_site_symmetry_1
    _geom_angle_site_symmetry_3
    _geom_angle
    _geom_angle_publ_flag
    H3 O3 H6 . . 105.5(18) ?
    C4 C1 C7 . . 120.90(12) ?
    C4 C1 H1 . . 119.5 ?
    C7 C1 H1 . . 119.5 ?
    C9 C2 C5 . . 120.61(12) ?
    C9 C2 H2 . . 119.7 ?
    C5 C2 H2 . . 119.7 ?
    O1 C3 O2 . . 124.66(11) ?
    O1 C3 C6 . . 119.03(10) ?
    O2 C3 C6 . . 116.28(10) ?
    C9 C4 C1 . . 120.23(12) ?
    C9 C4 H4 . . 119.9 ?
    C1 C4 H4 . . 119.9 ?
    C2 C5 C7 . . 120.38(12) ?
    C2 C5 H5 . . 119.8 ?
    C7 C5 H5 . . 119.8 ?
    C7 C6 C8 . . 114.25(10) ?
    C7 C6 C10 . . 113.53(10) ?
    C8 C6 C10 . . 102.06(10) ?
    C7 C6 C3 . . 105.88(9) ?
    C8 C6 C3 . . 110.33(10) ?
    C10 C6 C3 . . 110.89(10) ?
    C5 C7 C1 . . 118.48(11) ?
    C5 C7 C6 . . 121.36(10) ?
    C1 C7 C6 . . 120.11(10) ?
    C12 C8 C6 . . 103.84(10) ?
    C12 C8 H8A . . 111.0 ?
    C6 C8 H8A . . 111.0 ?
    C12 C8 H8B . . 111.0 ?
    C6 C8 H8B . . 111.0 ?
    H8A C8 H8B . . 109.0 ?
    C4 C9 C2 . . 119.40(12) ?
    C4 C9 H9 . . 120.3 ?
    C2 C9 H9 . . 120.3 ?
    C11 C10 C6 . . 105.25(10) ?
    C11 C10 H10A . . 110.7 ?
    C6 C10 H10A . . 110.7 ?
    C11 C10 H10B . . 110.7 ?
    C6 C10 H10B . . 110.7 ?
    H10A C10 H10B . . 108.8 ?
    C12 C11 C10 . . 106.26(11) ?
    C12 C11 H11A . . 110.5 ?
    C10 C11 H11A . . 110.5 ?
    C12 C11 H11B . . 110.5 ?
    C10 C11 H11B . . 110.5 ?
    H11A C11 H11B . . 108.7 ?
    C8 C12 C11 . . 105.83(11) ?
    C8 C12 H12A . . 110.6 ?
    C11 C12 H12A . . 110.6 ?
    C8 C12 H12B . . 110.6 ?
    C11 C12 H12B . . 110.6 ?
    H12A C12 H12B . . 108.7 ?
    C17 C13 C14 . . 119.77(12) ?
    C17 C13 H13 . . 120.1 ?
    C14 C13 H13 . . 120.1 ?
    N2 C14 C16 . . 121.50(12) ?
    N2 C14 C13 . . 122.20(12) ?
    C16 C14 C13 . . 116.30(11) ?
    N1 C15 C16 . . 121.53(12) ?
    N1 C15 H15 . . 119.2 ?
    C16 C15 H15 . . 119.2 ?
    C15 C16 C14 . . 120.47(12) ?
    C15 C16 H16 . . 119.8 ?
    C14 C16 H16 . . 119.8 ?
    N1 C17 C13 . . 121.96(12) ?
    N1 C17 H17 . . 119.0 ?
    C13 C17 H17 . . 119.0 ?
    N2 C18 H18A . . 109.5 ?
    N2 C18 H18B . . 109.5 ?
    H18A C18 H18B . . 109.5 ?
    N2 C18 H18C . . 109.5 ?
    H18A C18 H18C . . 109.5 ?
    H18B C18 H18C . . 109.5 ?
    N2 C19 H19A . . 109.5 ?
    N2 C19 H19B . . 109.5 ?
    H19A C19 H19B . . 109.5 ?
    N2 C19 H19C . . 109.5 ?
    H19A C19 H19C . . 109.5 ?
    H19B C19 H19C . . 109.5 ?
    C17 N1 C15 . . 119.93(11) ?
    C17 N1 H7 . . 120.4(13) ?
    C15 N1 H7 . . 119.7(13) ?
    C14 N2 C18 . . 121.77(11) ?
    C14 N2 C19 . . 120.81(12) ?
    C18 N2 C19 . . 117.38(11) ?
loop_
    _geom_hbond_atom_site_label_D
    _geom_hbond_atom_site_label_H
    _geom_hbond_atom_site_label_A
    _geom_hbond_site_symmetry_A
    _geom_hbond_distance_DH
    _geom_hbond_distance_HA
    _geom_hbond_distance_DA
    _geom_hbond_angle_DHA
    N1 H7 O2 . 0.94(2) 1.72(2) 2.6458(15) 168(2)
    O3 H3 O2 . 0.874(15) 1.934(16) 2.7935(14) 167(2)
    O3 H6 O1 1_655 0.872(15) 1.902(16) 2.7634(15) 169(2)
data_global
_journal_date_recd_electronic     2011-04-19
_journal_date_accepted     2011-04-22
_journal_name_full     'Acta Crystallographica, Section E'
_journal_year     2011
_journal_volume     67
_journal_issue      5
_journal_page_first     o1227
_journal_page_last     o1227
_journal_paper_category     QO
_journal_coeditor_code     NG5153
loop_
    _publ_contact_author_name
    _publ_contact_author_address
    _publ_contact_author_email
    'Guangwen He'
;
Crystallization & Particle Sciences
Institute of Chemical and Engineering Sciences
A*STAR (Agency for Science, Technology and Research)
1 Pesek Road, Jurong Island
Singapore 627833
;
 'he_guangwen@ices.a-star.edu.sg'
    'Tan, Reginald B. H.'
;
Institute of Chemical and Engineering Sciences,
A*STAR (Agency for Science, Technology and Research),
1 Pesek Road, Jurong Island, Singapore 627833
and
Department of Chemical & Biomolecular Engineering,
National University of Singapore, 4 Engineering Drive 4,
Singapore 117576
;
 'reginald_tan@ices.a-star.edu.sg'
_publ_contact_author_fax     '+65 6316 6183'
_publ_contact_author_phone     '+65 6796 3779'
_publ_section_title
;
<i>N</i>,<i>N</i>-Dimethylpyridin-4-aminium
1-phenylcyclopentane-1-carboxylate monohydrate
;
loop_
    _publ_author_name
    _publ_author_footnote
    _publ_author_address
    'He, Guangwen' .
;
Institute of Chemical and Engineering Sciences,
A*STAR (Agency for Science, Technology and Research),
1 Pesek Road, Jurong Island
Singapore 627833
;
    'Aitipamula, Srinivasulu' .
;
Institute of Chemical and Engineering Sciences,
A*STAR (Agency for Science, Technology and Research),
1 Pesek Road, Jurong Island
Singapore 627833
;
    'Chow, Pui Shan' .
;
Institute of Chemical and Engineering Sciences,
A*STAR (Agency for Science, Technology and Research),
1 Pesek Road, Jurong Island
Singapore 627833
;
    'Tan, Reginald B. H.' .
;
Institute of Chemical and Engineering Sciences,
A*STAR (Agency for Science, Technology and Research),
1 Pesek Road, Jurong Island, Singapore 627833
and
Department of Chemical & Biomolecular Engineering,
National University of Singapore, 4 Engineering Drive 4,
Singapore 117576
;
