# Supplementary material for: N,N-Dimethylpyridin-4-aminium 1-phenyl­cyclo­pentane-1-carboxyl­ate monohydrate
Source: Acta Crystallogr Sect E Struct Rep Online. 2011 Apr 29;67(Pt 5):o1227. doi: 10.1107/S1600536811015200 (PMC3089254; doi:10.1107/S1600536811015200)
Supplement: Supplementary file 2 [file e-67-o1227-Isup2.hkl]

# 
# h,k,l, Fc-squared, Fo-squared, sigma(Fo-squared) and status flag 
# 
data_I
_shelx_title ' shelxs in P2(1)/n' 
_shelx_refln_list_code          4 
_shelx_F_calc_maximum      155.04 
_exptl_crystal_F_000       712.00 
_reflns_d_resolution_high  0.7500 
 
loop_ 
 _symmetry_equiv_pos_as_xyz 
 'x, y, z' 
 '-x+1/2, y+1/2, -z+1/2' 
 '-x, -y, -z' 
 'x-1/2, -y-1/2, z-1/2' 
 
_cell_length_a     6.1666 
_cell_length_b    18.2057 
_cell_length_c    15.7023 
_cell_angle_alpha  90.000 
_cell_angle_beta   97.329 
_cell_angle_gamma  90.000 
 
_shelx_F_squared_multiplier     1.000 
 
loop_ 
 _refln_index_h 
 _refln_index_k 
 _refln_index_l 
 _refln_F_squared_calc 
 _refln_F_squared_meas 
 _refln_F_squared_sigma 
 _refln_observed_status 
   2   0   0        4.51        1.79      0.55 o 
   4   0   0      476.95      566.48      8.53 o 
   6   0   0        1.22        3.59      1.23 o 
   8   0   0       59.25       56.10      5.86 o 
   1   1   0     1543.57     1405.35      3.45 o 
   2   1   0      559.60      485.46      2.35 o 
   3   1   0      186.19      195.71      3.78 o 
   4   1   0        0.00        2.29      0.82 o 
   5   1   0     1024.46     1044.03     22.44 o 
   6   1   0        0.20        2.20      1.66 o 
   7   1   0       28.34       27.91      1.73 o 
   8   1   0       11.01       10.41      1.50 o 
   1   2   0      188.12      164.26      1.35 o 
   2   2   0       31.54       25.20      1.13 o 
   3   2   0     1828.29     1906.15     10.19 o 
   4   2   0        0.44        4.39      0.58 o 
   5   2   0       71.14       74.41      4.90 o 
   6   2   0     1366.68     1550.85     19.15 o 
   7   2   0        0.82        1.39      0.88 o 
   8   2   0        6.17        5.81      1.17 o 
   1   3   0     8490.42     8009.91     28.92 o 
   2   3   0      376.98      414.90      3.11 o 
   3   3   0        9.90        5.35      0.57 o 
   4   3   0      119.65      118.97      3.61 o 
   5   3   0      307.52      301.00     10.21 o 
   6   3   0        5.74        5.51      0.75 o 
   7   3   0        0.47        2.90      1.19 o 
   8   3   0       41.73       37.07      2.47 o 
   0   4   0     4275.87     4413.59     13.05 o 
   1   4   0      105.41      115.64      1.09 o 
   2   4   0      278.96      277.05      3.91 o 
   3   4   0      129.75      125.29      3.26 o 
   4   4   0       99.17       96.83      4.18 o 
   5   4   0      101.83       97.32      3.14 o 
   6   4   0      211.01      210.40      4.21 o 
   7   4   0        0.23        1.19      0.83 o 
   8   4   0       75.95       83.92      7.07 o 
   1   5   0      328.31      371.12      2.71 o 
   2   5   0      204.20      185.71      2.08 o 
   3   5   0        0.01        1.39      0.56 o 
   4   5   0      329.16      342.12     11.09 o 
   5   5   0       81.72       80.64      2.51 o 
   6   5   0       70.10       66.89      2.54 o 
   7   5   0        4.50        4.28      0.99 o 
   0   6   0    14315.28    13999.29     39.90 o 
   1   6   0     2502.42     2544.36      7.58 o 
   3   6   0      114.63      145.26      2.51 o 
   4   6   0      142.80      124.54      5.56 o 
   5   6   0      274.64      278.99      6.47 o 
   6   6   0       51.84       49.85      2.23 o 
   7   6   0       25.39       24.40      2.09 o 
   1   7   0       28.03       16.62      0.50 o 
   2   7   0     2444.43     2557.14     12.58 o 
   3   7   0      238.08      274.71      8.99 o 
   4   7   0       67.00       60.69      2.51 o 
   5   7   0       14.61       12.27      1.61 o 
   6   7   0      228.50      221.94      7.51 o 
   7   7   0       73.52       73.81      2.99 o 
   0   8   0     3213.12     3271.27     15.25 o 
   1   8   0      119.40      108.91      1.77 o 
   2   8   0       87.13       94.46      2.19 o 
   3   8   0      559.98      566.32      6.90 o 
   4   8   0      163.02      174.37      6.91 o 
   5   8   0       89.67       98.99      4.42 o 
   6   8   0       39.46       34.85      5.04 o 
   7   8   0       14.25       20.30      1.33 o 
   1   9   0      252.42      266.75      2.50 o 
   2   9   0      186.35      201.18      2.92 o 
   3   9   0      321.20      328.30      4.98 o 
   4   9   0     1283.09     1400.73     34.14 o 
   5   9   0      128.62      129.32      3.99 o 
   6   9   0      139.14      150.88      3.74 o 
   7   9   0       12.49       12.19      1.37 o 
   0  10   0        1.88        5.37      0.46 o 
   1  10   0      334.25      410.43      3.44 o 
   2  10   0     1454.94     1564.25     15.94 o 
   3  10   0       47.50       46.56      1.53 o 
   4  10   0      109.33      107.37      4.70 o 
   5  10   0        0.10        1.22      0.73 o 
   6  10   0       43.00       40.59      2.44 o 
   7  10   0        8.91        6.18      1.14 o 
   1  11   0      214.49      210.97      3.86 o 
   2  11   0      138.43      160.31      3.83 o 
   3  11   0       14.36       11.70      1.12 o 
   4  11   0      364.88      364.26      9.57 o 
   5  11   0       37.84       29.57      2.26 o 
   6  11   0       71.98       69.86      4.42 o 
   7  11   0       76.91       81.32      5.60 o 
   0  12   0       32.88       22.13      2.63 o 
   1  12   0      143.33      156.00      3.99 o 
   2  12   0      772.67      831.39      6.93 o 
   3  12   0       12.37       15.22      1.23 o 
   4  12   0      486.20      494.09      9.35 o 
   5  12   0      197.72      176.60      4.22 o 
   6  12   0       82.07       96.75      3.49 o 
   7  12   0       49.76       48.58      5.10 o 
   1  13   0       44.53       41.53      2.97 o 
   2  13   0      138.79      145.28      3.51 o 
   3  13   0        6.31        6.64      0.63 o 
   4  13   0        1.53        2.35      0.72 o 
   5  13   0        0.06        1.97      0.81 o 
   6  13   0        0.26        1.73      0.72 o 
   0  14   0      287.08      290.28      5.77 o 
   1  14   0      138.73      141.15      3.85 o 
   2  14   0        0.14        1.05      0.51 o 
   3  14   0       56.26       59.71      1.40 o 
   4  14   0       63.15       54.02      2.03 o 
   5  14   0       49.61       51.74      3.03 o 
   6  14   0       14.71       14.19      1.37 o 
   1  15   0       76.08       69.74      2.39 o 
   2  15   0       39.09       38.61      1.32 o 
   3  15   0       44.31       41.78      1.43 o 
   4  15   0       77.30       74.08      2.42 o 
   5  15   0        0.01        3.40      0.89 o 
   6  15   0        2.86        2.81      0.88 o 
   0  16   0      275.62      251.30      9.03 o 
   1  16   0      108.74       99.05      2.39 o 
   2  16   0       49.95       39.77      1.62 o 
   3  16   0       10.96        7.12      0.88 o 
   4  16   0      107.05      106.30      2.98 o 
   5  16   0       33.13       30.45      2.49 o 
   6  16   0        0.82        4.35      2.39 o 
   1  17   0        1.06        1.24      0.58 o 
   2  17   0        2.92        2.36      0.62 o 
   3  17   0        3.93        4.57      1.20 o 
   4  17   0      130.78      131.04      2.63 o 
   5  17   0        3.25        3.75      0.99 o 
   0  18   0       90.17       93.26      3.70 o 
   1  18   0      244.01      252.05      6.74 o 
   2  18   0       30.49       32.03      2.01 o 
   3  18   0        0.96        1.55      0.81 o 
   5  18   0        3.06        3.29      1.36 o 
   1  19   0      428.47      458.40     11.80 o 
   2  19   0       85.90       79.98      3.26 o 
   3  19   0       33.65       29.65      4.02 o 
   4  19   0       21.59       15.52      1.54 o 
   5  19   0      177.86      179.18      7.92 o 
   1  20   0       70.20       75.41      4.89 o 
   2  20   0        7.21        6.25      1.08 o 
   3  20   0       30.96       30.28      2.15 o 
   4  20   0      100.27       95.72     11.09 o 
   2  21   0       35.12       28.87      2.53 o 
   3  21   0       50.76       48.89      3.65 o 
   4  21   0       21.03       14.62      1.61 o 
  -7   0   1       36.63       38.02      2.61 o 
  -5   0   1      432.65      522.43     28.49 o 
  -3   0   1       20.80       25.44      1.51 o 
  -1   0   1     4780.84     4396.16     15.04 o 
   1   0   1    10434.92     8996.53     33.65 o 
   3   0   1       80.65       86.06      8.16 o 
   5   0   1       17.32       24.55      2.46 o 
   7   0   1       32.57       36.94      3.59 o 
  -8   1   1       21.65       18.35      2.22 o 
  -7   1   1        7.74        7.04      1.51 o 
  -6   1   1     1177.82     1308.82     14.40 o 
  -5   1   1       94.59       85.69      2.97 o 
  -4   1   1      562.13      535.22      6.28 o 
  -3   1   1     1738.03     1963.74     12.59 o 
  -2   1   1        3.23        1.42      0.29 o 
  -1   1   1     5247.15     4872.89     10.97 o 
   1   1   1     8713.06     7946.70     29.47 o 
   2   1   1     1108.45     1097.77      3.38 o 
   3   1   1       98.86       91.01      3.89 o 
   4   1   1       87.36       87.07      5.25 o 
   5   1   1     1586.45     1661.45     19.23 o 
   6   1   1       78.04       74.16      2.70 o 
   7   1   1       87.33       79.72      3.21 o 
   8   1   1       30.24       29.77      3.06 o 
  -8   2   1       84.01       94.17      5.27 o 
  -7   2   1      158.35      169.27      4.03 o 
  -6   2   1       42.23       44.86      1.98 o 
  -5   2   1      599.06      584.54      8.78 o 
  -4   2   1      401.44      411.46      9.92 o 
  -3   2   1      447.33      483.03      4.09 o 
  -2   2   1       62.80       67.27      1.97 o 
  -1   2   1     4749.32     4423.62      9.42 o 
   1   2   1      121.00      105.45      1.51 o 
   2   2   1      323.63      320.43      2.35 o 
   3   2   1      768.77      797.15      6.01 o 
   4   2   1       18.45       13.14      1.10 o 
   5   2   1       41.46       42.09      3.55 o 
   6   2   1        1.80        2.98      0.81 o 
   7   2   1       36.00       39.99      2.10 o 
   8   2   1        4.94        3.98      2.09 o 
  -8   3   1        0.16        2.35      0.99 o 
  -7   3   1        2.52        3.85      0.75 o 
  -6   3   1       19.63       16.60      1.95 o 
  -5   3   1      603.93      630.39     12.71 o 
  -4   3   1       16.15       12.83      1.16 o 
  -3   3   1     2669.88     2911.92     15.97 o 
  -2   3   1     2210.78     2164.59      8.96 o 
  -1   3   1        1.39        2.49      0.25 o 
   0   3   1      959.17      870.87      3.51 o 
   1   3   1     3690.48     3748.78      9.33 o 
   2   3   1     2477.23     2513.70      9.89 o 
   3   3   1       38.01       68.64      2.58 o 
   4   3   1       45.47       49.47      2.00 o 
   5   3   1      146.98      122.68      4.07 o 
   6   3   1      105.12       91.44      9.61 o 
   7   3   1        8.78        8.58      1.14 o 
   8   3   1       26.35       25.70      2.13 o 
  -8   4   1        0.02        2.94      1.04 o 
  -7   4   1        7.96        6.11      1.16 o 
  -6   4   1        0.05        1.83      0.71 o 
  -5   4   1      526.25      578.25      9.68 o 
  -4   4   1      235.82      219.96      6.06 o 
  -3   4   1     1012.14     1017.27      7.52 o 
  -2   4   1      213.19      247.26      2.11 o 
  -1   4   1     1205.73     1153.23      3.91 o 
   0   4   1     1130.29     1082.17      2.68 o 
   1   4   1       64.01       63.30      0.69 o 
   2   4   1       88.55      111.99      1.56 o 
   3   4   1      191.97      167.63      3.17 o 
   4   4   1      124.48      140.07      8.16 o 
   5   4   1       93.47       80.34      3.15 o 
   6   4   1       81.33       83.10      2.82 o 
   7   4   1      145.26      140.81      3.77 o 
  -8   5   1        1.86        1.97      0.96 o 
  -7   5   1        3.70        3.67      0.74 o 
  -6   5   1       99.04      101.06      2.91 o 
  -5   5   1      593.20      621.65      8.22 o 
  -4   5   1      106.89      106.71      4.94 o 
  -3   5   1      907.98     1007.03      7.37 o 
  -2   5   1        0.00        1.39      0.39 o 
  -1   5   1        0.69        2.66      0.36 o 
   0   5   1       79.02       86.09      1.92 o 
   1   5   1     7741.85     7588.51     41.55 o 
   2   5   1      116.71      164.54      2.20 o 
   3   5   1     1118.99     1242.67     11.98 o 
   4   5   1      246.36      214.30      8.45 o 
   5   5   1       40.00       38.73      1.84 o 
   6   5   1      311.31      337.82      6.34 o 
   7   5   1        0.11        2.73      0.99 o 
  -7   6   1        3.55        2.76      0.96 o 
  -6   6   1      352.78      366.91      6.48 o 
  -5   6   1      203.75      207.72      3.81 o 
  -4   6   1       10.27       11.29      1.41 o 
  -3   6   1       11.59       12.86      1.58 o 
  -2   6   1       10.47        6.22      0.39 o 
  -1   6   1      314.88      282.75      4.82 o 
   0   6   1       51.25       45.12      0.58 o 
   1   6   1       11.92        3.66      0.36 o 
   2   6   1      430.35      465.42      3.46 o 
   3   6   1      163.54      162.74      5.47 o 
   4   6   1       11.51        5.32      1.00 o 
   5   6   1      334.95      343.63      5.90 o 
   6   6   1       22.77       23.06      1.91 o 
   7   6   1       75.64       86.98      3.28 o 
  -7   7   1       24.11       15.54      2.59 o 
  -6   7   1       25.38       24.09      3.55 o 
  -5   7   1      512.25      535.67     10.09 o 
  -4   7   1      101.81       95.93      4.84 o 
  -3   7   1       22.86       26.06      1.17 o 
  -2   7   1     1408.59     1541.34     10.58 o 
  -1   7   1     2796.28     2954.79     11.41 o 
   0   7   1        1.56        0.60      0.22 o 
   1   7   1      393.86      342.87      1.92 o 
   2   7   1       67.64       77.04      1.37 o 
   3   7   1      938.43      976.59     10.71 o 
   4   7   1        4.31        6.69      1.65 o 
   5   7   1      118.26      123.94      5.22 o 
   6   7   1       40.12       41.14      2.10 o 
   7   7   1       15.29       14.75      1.44 o 
  -7   8   1      119.55      137.35      3.73 o 
  -6   8   1      147.60      137.21      3.65 o 
  -5   8   1        1.72        6.40      1.00 o 
  -4   8   1      354.41      352.74     10.22 o 
  -3   8   1       36.32       49.78      1.71 o 
  -2   8   1     1984.60     2276.78     20.30 o 
  -1   8   1        6.53        4.08      0.31 o 
   0   8   1      165.77      163.21      1.92 o 
   1   8   1     1720.55     1816.69      8.08 o 
   2   8   1     1191.24     1341.45     10.39 o 
   3   8   1      396.15      463.52      5.89 o 
   4   8   1        6.17        3.10      0.66 o 
   5   8   1       35.40       27.16      3.68 o 
   6   8   1       33.49       29.22      2.49 o 
   7   8   1        7.52        5.21      1.41 o 
  -7   9   1      113.90      120.63      3.74 o 
  -6   9   1        5.33        5.61      1.04 o 
  -5   9   1      177.83      198.62      5.24 o 
  -4   9   1      234.39      196.59      9.57 o 
  -3   9   1       36.55       32.00      1.29 o 
  -2   9   1      891.48      960.76      9.68 o 
  -1   9   1      668.55      694.39      5.02 o 
   0   9   1      331.06      307.68      1.79 o 
   1   9   1       29.03       19.12      0.76 o 
   2   9   1      491.21      554.39      5.92 o 
   3   9   1        0.18        1.85      0.64 o 
   4   9   1      826.68      817.54     11.34 o 
   5   9   1       14.01       10.70      1.68 o 
   6   9   1      208.90      257.32      9.24 o 
   7   9   1       56.28       59.74      3.52 o 
  -7  10   1        1.65        2.20      1.33 o 
  -6  10   1       92.56       89.83      3.12 o 
  -5  10   1       55.27       68.09      2.28 o 
  -4  10   1        0.65        1.52      1.30 o 
  -3  10   1      117.25      100.15      3.10 o 
  -2  10   1      115.45      117.27      2.80 o 
  -1  10   1     3264.11     3526.51     17.39 o 
   0  10   1       26.33       19.67      0.69 o 
   1  10   1      337.68      352.08      3.60 o 
   2  10   1      416.61      401.67      3.66 o 
   3  10   1      783.36      907.88     11.96 o 
   4  10   1      482.13      523.41     10.34 o 
   5  10   1      245.40      249.60     10.88 o 
   6  10   1       23.95       27.79      2.55 o 
   7  10   1       35.43       26.23      1.92 o 
  -7  11   1        0.15        2.71      1.15 o 
  -6  11   1       26.44       26.56      3.65 o 
  -5  11   1       54.72       62.56      4.07 o 
  -4  11   1      210.25      184.47      4.38 o 
  -3  11   1       27.20       28.40      2.29 o 
  -2  11   1       15.59       16.28      1.38 o 
  -1  11   1      293.74      297.02      9.54 o 
   0  11   1        0.06        1.09      0.37 o 
   1  11   1        0.65        1.05      0.27 o 
   2  11   1      270.28      272.09      4.92 o 
   3  11   1      663.30      671.33     11.84 o 
   4  11   1       62.00       43.37      2.02 o 
   5  11   1      212.05      197.68      4.00 o 
   6  11   1       70.08       64.57      3.63 o 
   7  11   1       12.43       12.16      1.92 o 
  -7  12   1       66.00       58.20      4.26 o 
  -6  12   1       94.35      102.32      3.54 o 
  -5  12   1       92.32       91.49      2.76 o 
  -4  12   1      116.93      118.33      5.43 o 
  -3  12   1      279.71      312.29      8.92 o 
  -2  12   1       11.61       10.90      0.86 o 
  -1  12   1      684.63      738.77      6.06 o 
   0  12   1      107.53      109.31      2.44 o 
   1  12   1       62.10       61.57      1.65 o 
   2  12   1       97.30      100.18      2.80 o 
   3  12   1       10.79       15.33      1.08 o 
   4  12   1      164.22      129.61      5.87 o 
   5  12   1       26.24       35.58      2.95 o 
   6  12   1       85.74       64.67      3.31 o 
   7  12   1       89.68       94.55      5.01 o 
  -6  13   1        2.66        2.39      0.79 o 
  -5  13   1        2.93        4.76      1.00 o 
  -4  13   1      266.44      295.13      7.79 o 
  -3  13   1        0.38        1.85      0.77 o 
  -2  13   1        9.63        9.55      1.22 o 
  -1  13   1      278.96      294.75      5.26 o 
   0  13   1      130.64      113.01      3.09 o 
   1  13   1       23.19       12.93      0.84 o 
   2  13   1      143.37      146.22      3.48 o 
   3  13   1       59.77       60.17      1.76 o 
   4  13   1       81.91       71.55      3.48 o 
   5  13   1       45.61       52.31      2.07 o 
   6  13   1       13.47       10.17      1.58 o 
  -6  14   1       77.50       69.65      3.42 o 
  -5  14   1        9.50        6.55      1.65 o 
  -4  14   1       47.78       34.58      1.80 o 
  -3  14   1       54.85       41.30      1.27 o 
  -2  14   1      315.61      382.45      5.69 o 
  -1  14   1      100.78       99.23      3.24 o 
   0  14   1       27.81       23.10      1.51 o 
   1  14   1      117.53      117.82      3.57 o 
   2  14   1      122.79      133.33      3.69 o 
   3  14   1        6.55        3.66      0.64 o 
   4  14   1       56.23       42.11      1.98 o 
   5  14   1      119.02      113.78      8.47 o 
   6  14   1        0.02        3.24      1.08 o 
  -6  15   1        0.12        3.66      1.34 o 
  -5  15   1       11.12        4.76      0.92 o 
  -4  15   1        1.25        3.00      0.90 o 
  -3  15   1      349.43      345.78      5.07 o 
  -2  15   1        2.15        1.18      0.53 o 
  -1  15   1        0.69        1.84      0.69 o 
   0  15   1      150.32      172.70      3.26 o 
   1  15   1       84.67       82.96      3.20 o 
   2  15   1       37.75       47.88      2.22 o 
   3  15   1        7.49        8.32      0.73 o 
   4  15   1        0.10        1.21      0.52 o 
   5  15   1       20.60       12.80      1.46 o 
   6  15   1        5.86        7.18      2.39 o 
  -6  16   1        5.73        4.14      0.92 o 
  -5  16   1       29.65       28.15      2.84 o 
  -4  16   1        0.22        2.49      0.67 o 
  -3  16   1       19.03       18.36      1.25 o 
  -2  16   1      203.80      193.45      4.14 o 
  -1  16   1       98.09       99.30      2.16 o 
   0  16   1       57.85       57.50      1.54 o 
   1  16   1       32.42       32.56      1.28 o 
   2  16   1      328.53      365.90      4.08 o 
   3  16   1       11.19       12.86      0.84 o 
   4  16   1       26.76       27.16      1.54 o 
   5  16   1        2.50        3.17      1.30 o 
   6  16   1        0.97        4.13      1.96 o 
  -5  17   1       90.54       97.28      5.71 o 
  -4  17   1      218.87      256.89      3.26 o 
  -3  17   1       70.49       71.11      1.60 o 
  -2  17   1       16.09       11.15      1.20 o 
  -1  17   1        1.62        2.98      0.78 o 
   0  17   1       43.89       41.54      1.84 o 
   1  17   1      109.24      118.52      4.57 o 
   2  17   1        1.82        1.63      0.55 o 
   3  17   1        5.07        5.24      0.68 o 
   4  17   1       14.24        8.14      1.30 o 
   5  17   1        3.75        2.89      1.25 o 
  -5  18   1      206.58      246.42      8.30 o 
  -4  18   1      433.14      488.40      5.68 o 
  -3  18   1       26.00       20.48      1.45 o 
  -2  18   1        0.59        0.88      0.47 o 
  -1  18   1       42.86       36.66      1.76 o 
   0  18   1       43.52       37.55      3.49 o 
   1  18   1      105.91      104.64      2.47 o 
   2  18   1       31.79       29.75      3.42 o 
   3  18   1       56.29       62.50      3.37 o 
   5  18   1       87.74       98.03      4.68 o 
  -5  19   1       94.71       79.00      5.99 o 
  -4  19   1        0.13        0.54      1.41 o 
  -3  19   1      108.96      116.83      8.48 o 
  -2  19   1       19.32       11.07      0.95 o 
  -1  19   1        4.60        3.26      1.03 o 
   0  19   1      113.65      106.40      2.79 o 
   1  19   1      273.14      308.07      6.74 o 
   2  19   1       40.74       40.75      3.70 o 
   3  19   1        1.95        2.24      1.30 o 
   4  19   1       12.22        6.40      1.41 o 
   5  19   1       64.56       56.90      3.99 o 
  -4  20   1        0.01        1.96      1.09 o 
  -3  20   1       14.41       14.10      1.61 o 
  -2  20   1       17.91       18.33      2.07 o 
  -1  20   1      169.78      183.76      4.78 o 
   0  20   1      374.60      455.88     26.86 o 
   1  20   1      257.01      276.54      4.38 o 
   2  20   1        5.73        3.71      1.09 o 
   3  20   1        1.57        1.42      0.76 o 
   4  20   1        0.32        2.50      1.08 o 
   1  21   1      227.37      239.53      4.78 o 
   2  21   1        0.06        1.32      0.76 o 
   3  21   1        4.99        4.07      0.76 o 
   4  21   1        9.76       10.33      3.26 o 
   3  22   1       43.70       31.32      4.35 o 
  -8   0   2       12.29       12.26      2.04 o 
  -6   0   2        1.44        4.17      3.70 o 
  -4   0   2        8.19        4.91      1.20 o 
  -2   0   2      264.98      182.26      2.10 o 
   2   0   2      210.99      171.14      2.18 o 
   4   0   2      380.78      400.95     20.12 o 
   6   0   2       73.45       74.47      5.55 o 
   8   0   2       29.64       22.83      3.26 o 
  -8   1   2       12.27        7.80      1.19 o 
  -7   1   2        0.72        3.34      0.86 o 
  -6   1   2      238.49      225.42      4.90 o 
  -5   1   2        2.45        3.14      0.85 o 
  -4   1   2      109.63      107.96      3.22 o 
  -3   1   2      652.44      661.82      4.59 o 
  -2   1   2     2744.96     2733.73      7.06 o 
  -1   1   2      126.26      120.28      1.00 o 
   0   1   2     2312.16     2359.46      5.02 o 
   1   1   2     1549.86     1447.34      4.12 o 
   2   1   2       38.82       28.04      0.61 o 
   3   1   2      760.48      771.02      6.01 o 
   4   1   2     1578.73     1580.46     18.27 o 
   5   1   2      105.22       96.19      5.24 o 
   6   1   2      202.84      215.62      4.22 o 
   7   1   2       14.31       10.79      1.46 o 
   8   1   2       38.61       34.72      3.13 o 
  -8   2   2      100.46      125.90      7.47 o 
  -7   2   2        3.77        2.91      0.88 o 
  -6   2   2      256.36      267.09      6.78 o 
  -5   2   2      108.83       96.07      3.48 o 
  -4   2   2       18.11       16.54      0.94 o 
  -3   2   2      414.76      456.53      3.66 o 
  -2   2   2      601.48      599.81      2.80 o 
  -1   2   2     5924.09     5602.12     16.27 o 
   0   2   2       36.34       29.23      0.96 o 
   1   2   2     6655.50     6382.35     20.83 o 
   2   2   2     3235.22     3409.34     13.26 o 
   3   2   2       33.02       35.28      1.72 o 
   4   2   2       20.11       16.15      1.22 o 
   5   2   2      905.32      953.71     11.41 o 
   6   2   2     1042.07     1123.10     18.43 o 
   7   2   2      242.40      258.99      5.34 o 
  -8   3   2       38.29       36.48      2.75 o 
  -7   3   2       27.19       22.20      1.76 o 
  -6   3   2        0.24        2.18      0.69 o 
  -5   3   2        8.80       10.02      0.88 o 
  -4   3   2       85.91       71.95      3.78 o 
  -3   3   2       17.38       19.95      1.60 o 
  -2   3   2      999.62     1017.43      3.47 o 
  -1   3   2     4591.04     4444.41     14.46 o 
   0   3   2        0.22        0.42      0.26 o 
   1   3   2     3782.53     3668.06     15.03 o 
   2   3   2      611.72      665.90      4.07 o 
   3   3   2      924.97     1094.28      9.89 o 
   4   3   2      373.71      351.55     21.53 o 
   5   3   2        4.93        7.12      1.22 o 
   6   3   2      111.08      125.44      3.49 o 
   7   3   2       82.15       85.65      5.08 o 
  -8   4   2        2.95        5.75      1.11 o 
  -7   4   2       41.20       34.21      2.61 o 
  -6   4   2       98.23      100.72      2.91 o 
  -5   4   2       38.01       41.69      2.79 o 
  -4   4   2      728.07      822.66     10.23 o 
  -3   4   2      124.63      125.68      4.93 o 
  -2   4   2     1501.26     1559.78     10.13 o 
  -1   4   2     2098.76     2215.85      6.06 o 
   0   4   2     7229.92     6841.14     35.22 o 
   1   4   2     4087.91     4125.74     18.13 o 
   2   4   2      150.11      168.23      2.43 o 
   3   4   2     1670.60     1837.76     19.31 o 
   4   4   2        0.14        1.84      1.00 o 
   5   4   2        0.32        1.24      0.69 o 
   6   4   2        0.14        1.76      0.83 o 
   7   4   2       13.83       17.02      1.76 o 
  -8   5   2        0.72        1.86      0.96 o 
  -7   5   2       41.20       40.83      2.13 o 
  -6   5   2        5.19        5.86      0.85 o 
  -5   5   2       81.14       65.46      3.14 o 
  -4   5   2       12.41       16.24      1.16 o 
  -3   5   2       81.50       63.76      3.18 o 
  -2   5   2       55.53       52.09      0.94 o 
  -1   5   2     8012.60     8059.66     19.38 o 
   0   5   2     8728.83     8548.31     29.31 o 
   1   5   2     2245.02     2268.29      6.21 o 
   2   5   2      100.67       98.35      1.86 o 
   3   5   2      560.67      618.97      5.72 o 
   4   5   2      175.35      177.30      7.47 o 
   5   5   2      129.84      110.96      4.01 o 
   6   5   2      433.24      464.02      9.01 o 
   7   5   2      218.04      234.76      5.00 o 
  -7   6   2       13.84       11.97      1.90 o 
  -6   6   2       18.27       12.66      1.49 o 
  -5   6   2       57.52       58.49      2.35 o 
  -3   6   2     1148.31     1232.65      9.82 o 
  -2   6   2      862.82      835.88      6.37 o 
  -1   6   2     4770.44     4962.90     12.55 o 
   0   6   2      134.26      133.98      1.47 o 
   1   6   2      426.82      381.16      1.86 o 
   2   6   2      875.54      993.73      4.98 o 
   3   6   2        2.51        2.44      0.65 o 
   4   6   2      625.30      644.58     12.87 o 
   5   6   2      141.31      150.18      6.27 o 
   6   6   2      208.79      210.70      4.41 o 
   7   6   2       59.93       54.54      2.71 o 
  -7   7   2       17.60       17.32      1.72 o 
  -6   7   2       15.20       11.23      1.35 o 
  -5   7   2       53.01       36.66      1.40 o 
  -3   7   2       89.11       82.00      1.95 o 
  -2   7   2       88.03       89.82      1.57 o 
  -1   7   2     1637.53     1661.54      6.36 o 
   0   7   2      195.01      166.90      1.74 o 
   1   7   2      971.66     1142.38      4.48 o 
   2   7   2     1230.00     1268.85      8.30 o 
   3   7   2       36.78       30.14      1.52 o 
   4   7   2       71.59       68.76      2.88 o 
   5   7   2        6.43        6.74      1.49 o 
   6   7   2        4.56        5.00      0.96 o 
   7   7   2        4.22        3.43      0.88 o 
  -7   8   2      104.26      117.34      3.92 o 
  -6   8   2      117.70      127.89      6.30 o 
  -5   8   2      163.53      155.27      4.10 o 
  -4   8   2      501.52      506.49     13.70 o 
  -3   8   2        1.58        2.35      0.58 o 
  -2   8   2     2133.66     2311.34     18.04 o 
  -1   8   2      461.76      467.26      2.40 o 
   0   8   2      206.34      191.41      2.24 o 
   1   8   2       17.52       18.02      0.60 o 
   2   8   2        1.00        3.09      0.78 o 
   3   8   2       11.02       13.27      1.54 o 
   4   8   2      566.07      568.32     10.90 o 
   5   8   2       22.71       22.65      1.46 o 
   6   8   2        0.49        2.06      0.90 o 
   7   8   2       84.07       81.82      3.19 o 
  -7   9   2       17.34       16.04      1.96 o 
  -6   9   2        9.40        4.98      1.07 o 
  -5   9   2      145.68      140.51      4.05 o 
  -4   9   2       34.71       31.23      2.69 o 
  -3   9   2       28.24       31.84      1.34 o 
  -2   9   2      253.93      237.30      3.39 o 
  -1   9   2     1930.44     2069.16     17.16 o 
   0   9   2       88.39       66.53      0.99 o 
   1   9   2      179.14      191.90      1.78 o 
   2   9   2      362.32      437.78      4.86 o 
   3   9   2       12.30        9.37      1.43 o 
   4   9   2       59.05       61.74      2.39 o 
   5   9   2        1.86        2.49      1.00 o 
   6   9   2        5.25        6.88      1.15 o 
   7   9   2        0.20        2.35      0.90 o 
  -7  10   2       48.98       44.05      5.10 o 
  -6  10   2      148.68      154.31      3.90 o 
  -5  10   2       48.06       37.65      2.35 o 
  -4  10   2      174.36      188.18      4.31 o 
  -3  10   2       14.82       17.47      1.71 o 
  -2  10   2        6.78        4.24      0.74 o 
  -1  10   2      123.79      143.16      2.00 o 
   0  10   2      289.76      284.10      2.72 o 
   1  10   2       22.71       22.91      1.02 o 
   2  10   2      131.50      142.82      3.78 o 
   3  10   2        4.96        4.50      0.58 o 
   4  10   2      189.60      177.13      4.43 o 
   5  10   2       66.33       64.86      3.53 o 
   6  10   2        7.52        9.58      1.28 o 
   7  10   2       50.06       63.07      4.53 o 
  -7  11   2      208.04      234.68      7.45 o 
  -6  11   2        0.14        1.92      0.90 o 
  -5  11   2      139.20      122.09      6.79 o 
  -4  11   2       24.86       21.42      1.28 o 
  -3  11   2      121.31      121.57      3.59 o 
  -2  11   2      751.69      737.24      7.28 o 
  -1  11   2       10.47        9.16      0.61 o 
   0  11   2       25.91       22.38      0.79 o 
   1  11   2      609.20      646.13      4.94 o 
   2  11   2       88.19       80.34      1.83 o 
   3  11   2      191.55      171.21      6.09 o 
   4  11   2      404.91      379.89      5.41 o 
   5  11   2        2.96        2.84      0.81 o 
   6  11   2      150.31      156.95      3.92 o 
   7  11   2        1.09        1.33      0.92 o 
  -7  12   2        0.64        1.38      0.88 o 
  -6  12   2        3.51        4.07      1.05 o 
  -5  12   2       12.98       12.26      1.57 o 
  -4  12   2        0.38        2.93      0.82 o 
  -3  12   2       30.32       25.80      1.53 o 
  -2  12   2      302.38      343.84      6.85 o 
  -1  12   2      381.41      422.56      6.74 o 
   0  12   2      127.54      121.49      3.07 o 
   1  12   2       15.48       11.06      0.66 o 
   2  12   2       21.54       28.58      1.47 o 
   3  12   2        1.13        1.41      0.58 o 
   4  12   2      282.21      319.18      8.32 o 
   5  12   2      120.18      115.94      3.09 o 
   6  12   2        0.12        1.76      0.67 o 
  -6  13   2        0.35        0.71      0.86 o 
  -5  13   2        8.99       11.48      1.15 o 
  -4  13   2       27.43       18.89      1.48 o 
  -3  13   2       45.64       45.82      2.83 o 
  -2  13   2      398.72      433.72      6.70 o 
  -1  13   2      776.42      842.98      8.87 o 
   0  13   2       73.70       61.34      1.61 o 
   1  13   2      933.01      979.75      9.01 o 
   2  13   2      151.92      138.54      5.78 o 
   3  13   2      104.11       97.45      3.04 o 
   4  13   2       13.02        9.72      1.04 o 
   5  13   2       19.86       19.39      1.72 o 
   6  13   2      125.10      137.59      5.25 o 
  -6  14   2       72.31       73.98      4.21 o 
  -5  14   2       12.30       10.32      1.26 o 
  -4  14   2        7.86        7.17      0.92 o 
  -3  14   2        0.33        5.22      1.74 o 
  -2  14   2       14.91       11.09      1.52 o 
  -1  14   2       62.16       50.22      2.01 o 
   0  14   2        2.61        2.88      0.39 o 
   1  14   2       13.07       12.03      0.99 o 
   2  14   2      263.87      284.95      5.21 o 
   3  14   2       10.86        9.54      0.70 o 
   4  14   2      141.54      139.86      5.90 o 
   5  14   2       25.00       30.74      1.62 o 
   6  14   2       31.66       34.14      3.70 o 
  -6  15   2        0.10        1.49      0.65 o 
  -5  15   2       87.21       80.38      2.73 o 
  -4  15   2       20.40       11.28      2.11 o 
  -3  15   2      230.38      213.44      4.43 o 
  -2  15   2      124.39      109.87      2.38 o 
  -1  15   2       60.19       57.24      1.84 o 
   0  15   2      472.71      500.95      7.75 o 
   1  15   2       94.46       95.69      4.13 o 
   2  15   2        1.27        1.29      0.42 o 
   3  15   2        0.56        2.19      0.51 o 
   4  15   2        0.45        2.30      1.30 o 
   5  15   2       73.96       75.01      5.55 o 
   6  15   2        8.59        8.48      2.17 o 
  -6  16   2        1.23        3.14      0.95 o 
  -5  16   2       83.51       76.64      3.68 o 
  -4  16   2       38.85       28.13      2.01 o 
  -3  16   2       24.45       18.84      1.04 o 
  -2  16   2      125.47      126.96      4.54 o 
  -1  16   2       86.60       88.89      2.02 o 
   0  16   2       16.81       19.47      3.21 o 
   1  16   2        3.43        1.77      0.72 o 
   2  16   2       89.91       88.87      2.34 o 
   3  16   2      132.05      150.78      3.05 o 
   4  16   2        3.20        5.19      1.61 o 
   5  16   2        0.13        1.92      0.99 o 
  -5  17   2       78.15       82.28      2.86 o 
  -4  17   2      109.66      104.93      2.79 o 
  -3  17   2        2.03        2.02      0.67 o 
  -2  17   2       43.75       37.33      1.65 o 
  -1  17   2       34.30       35.01      4.78 o 
   0  17   2      835.27      885.65      7.38 o 
   1  17   2      258.35      289.52      4.51 o 
   2  17   2      128.39      122.64      3.17 o 
   3  17   2       43.57       42.88      2.83 o 
   4  17   2        2.73        5.88      2.50 o 
   5  17   2        0.04        0.40      0.99 o 
  -5  18   2       17.34       13.20      1.85 o 
  -4  18   2       31.51       30.72      1.56 o 
  -3  18   2       88.33       85.36      1.84 o 
  -2  18   2       74.71       77.21      2.94 o 
  -1  18   2       59.57       44.05      2.39 o 
   0  18   2        0.15        5.87      1.52 o 
   1  18   2      157.93      155.80      5.98 o 
   2  18   2      132.23      138.29      5.16 o 
   3  18   2        8.33        9.80      1.36 o 
   4  18   2       19.23       16.52      1.83 o 
   5  18   2       11.83        9.79      2.39 o 
  -5  19   2        8.36        6.98      1.41 o 
  -4  19   2      118.32      128.78      3.38 o 
  -3  19   2        1.01        1.31      0.50 o 
  -2  19   2       48.16       49.00      1.61 o 
  -1  19   2       76.79       70.40      5.11 o 
   0  19   2      209.84      231.09      5.23 o 
   1  19   2       24.37       23.92      2.29 o 
   2  19   2        3.40        3.31      0.99 o 
   3  19   2       13.13        9.25      1.54 o 
   4  19   2        0.06        0.33      0.60 o 
  -4  20   2        5.71        4.13      1.09 o 
  -3  20   2        4.68        2.39      1.30 o 
  -2  20   2       57.30       50.31      2.15 o 
  -1  20   2       49.94       49.58      3.04 o 
   0  20   2        1.16        3.07      0.98 o 
   1  20   2       11.71       10.02      1.96 o 
   2  20   2      143.94      145.09      4.89 o 
   3  20   2       28.05       33.28      2.65 o 
   4  20   2        4.55        6.63      1.61 o 
  -1  21   2       58.47       49.58      3.04 o 
   0  21   2        2.63        2.78      0.78 o 
   1  21   2       59.31       62.68      3.08 o 
   2  21   2      136.87      143.99     15.66 o 
   3  21   2        1.91        1.03      1.41 o 
   1  22   2       14.01        9.13      1.38 o 
   2  22   2        7.23        6.13      1.15 o 
   3  22   2      106.04      107.05     18.05 o 
  -7   0   3       33.45       36.13      2.73 o 
  -5   0   3       13.03        9.59      1.51 o 
  -3   0   3      595.49      668.85      6.61 o 
  -1   0   3      172.57      149.84      1.84 o 
   1   0   3      131.83      139.95      2.15 o 
   3   0   3       78.97       87.23      4.24 o 
   5   0   3      460.96      494.11      9.38 o 
   7   0   3       15.77       14.35      2.61 o 
  -8   1   3        0.35        3.50      1.35 o 
  -7   1   3       24.60       18.20      1.45 o 
  -6   1   3        1.07        3.03      1.35 o 
  -5   1   3      578.44      571.11     12.96 o 
  -4   1   3      213.28      183.17      4.54 o 
  -3   1   3      348.24      376.78      3.23 o 
  -2   1   3      142.92      154.59      1.39 o 
  -1   1   3     2902.51     2802.38     12.31 o 
   0   1   3        2.85        4.12      0.28 o 
   1   1   3     1019.70     1010.82      6.40 o 
   2   1   3       12.78       10.76      0.45 o 
   3   1   3      149.40      156.10      2.64 o 
   4   1   3      121.25      140.48      6.07 o 
   5   1   3      100.85      104.31      7.16 o 
   6   1   3       26.78       35.20      2.29 o 
   7   1   3       33.46       37.15      4.89 o 
  -8   2   3        1.32        2.92      0.85 o 
  -7   2   3        0.80        2.30      0.62 o 
  -6   2   3        1.24        2.61      0.82 o 
  -5   2   3      245.45      237.54      7.06 o 
  -4   2   3       40.43       48.31      2.03 o 
  -3   2   3        0.02        2.38      0.50 o 
  -2   2   3     2386.63     2419.72      6.61 o 
  -1   2   3       80.26       79.20      0.81 o 
   0   2   3     5862.98     5437.71     12.57 o 
   1   2   3       27.99       24.41      1.04 o 
   2   2   3     2500.77     2518.79     14.23 o 
   3   2   3       47.39       41.68      3.06 o 
   4   2   3      114.11       88.37      7.07 o 
   5   2   3      515.61      576.71     10.22 o 
   6   2   3      403.24      411.27      9.01 o 
   7   2   3       21.32       16.42      2.23 o 
  -8   3   3       32.57       33.56      2.30 o 
  -7   3   3        0.08        2.26      0.69 o 
  -6   3   3      112.20      101.89      2.95 o 
  -5   3   3      815.25      875.56     11.12 o 
  -4   3   3      657.30      665.37     11.42 o 
  -3   3   3     1233.81     1447.19      9.84 o 
  -2   3   3      119.22      112.72      2.38 o 
  -1   3   3     4809.92     4786.02     17.13 o 
   0   3   3     3358.83     3297.31     41.87 o 
   1   3   3     8764.61     8349.38     28.66 o 
   2   3   3      939.54      968.50     12.49 o 
   3   3   3      653.54      782.59      9.62 o 
   4   3   3      152.30      150.60     11.63 o 
   5   3   3        1.39        5.37      0.99 o 
   6   3   3       70.77       69.25      2.67 o 
   7   3   3        5.19        4.00      1.74 o 
  -8   4   3      119.88      132.06      7.89 o 
  -7   4   3        0.00        2.76      0.75 o 
  -6   4   3       17.35       19.10      1.66 o 
  -5   4   3        0.04        3.16      0.84 o 
  -4   4   3      104.34       90.45      3.16 o 
  -3   4   3      820.16      868.22      6.50 o 
  -2   4   3       65.77       73.86      1.24 o 
  -1   4   3     2883.64     3024.29      7.37 o 
   0   4   3    24038.60    21671.59     86.79 o 
   1   4   3    17000.97    16202.66     48.21 o 
   2   4   3      493.68      488.47      2.98 o 
   3   4   3       19.18       17.40      1.28 o 
   4   4   3      361.75      352.29     11.18 o 
   5   4   3     1330.91     1505.86     17.07 o 
   6   4   3       22.44       22.57      2.45 o 
   7   4   3        5.81        5.60      1.04 o 
  -8   5   3       55.50       57.96      4.36 o 
  -7   5   3       25.14       22.29      2.98 o 
  -6   5   3        3.13        4.40      0.91 o 
  -5   5   3      115.37      116.28      4.29 o 
  -3   5   3        2.03        5.31      1.38 o 
  -2   5   3      916.77      944.96      5.25 o 
  -1   5   3     5115.79     5066.86     17.30 o 
   0   5   3     2022.48     1958.70      8.91 o 
   1   5   3     1154.30     1208.82      3.38 o 
   2   5   3       30.61       48.42      1.01 o 
   3   5   3     1217.73     1398.10     24.14 o 
   4   5   3      890.92      884.03     12.41 o 
   5   5   3      505.69      538.83     17.41 o 
   6   5   3       12.68       16.09      1.67 o 
   7   5   3       63.24       66.70      6.09 o 
  -7   6   3       12.97        9.00      1.07 o 
  -6   6   3      554.40      572.67      8.68 o 
  -5   6   3     2038.29     2147.16     32.09 o 
  -3   6   3      327.29      327.36      4.01 o 
  -2   6   3      601.59      644.64      3.75 o 
  -1   6   3     3477.81     3745.49     13.14 o 
   0   6   3      235.52      255.99      2.46 o 
   1   6   3       15.73       17.34      0.47 o 
   2   6   3     1852.11     1918.36     11.35 o 
   3   6   3       49.51       49.15      2.10 o 
   4   6   3      144.04      137.94      5.35 o 
   5   6   3      306.47      331.42      9.59 o 
   6   6   3        0.98        2.38      0.87 o 
   7   6   3       35.62       34.40      3.03 o 
  -7   7   3        7.50        6.78      1.05 o 
  -6   7   3        3.89        4.79      0.79 o 
  -5   7   3       53.63       45.85      1.98 o 
  -3   7   3       88.25      103.69      2.62 o 
  -2   7   3     1322.67     1432.30      8.02 o 
  -1   7   3     1495.37     1575.08     12.74 o 
   0   7   3      178.20      185.59      1.89 o 
   1   7   3      100.28       96.46      1.16 o 
   2   7   3     2207.45     2416.26     23.50 o 
   3   7   3      107.18       95.71      3.54 o 
   4   7   3      724.40      761.43     11.17 o 
   5   7   3      280.39      275.71      6.96 o 
   6   7   3      384.95      415.62      4.97 o 
   7   7   3        0.46        3.00      0.93 o 
  -7   8   3        1.70        3.24      1.39 o 
  -6   8   3      108.24       98.73      3.13 o 
  -5   8   3      450.86      432.40      6.30 o 
  -4   8   3      352.88      399.64     18.64 o 
  -3   8   3       16.03       18.77      1.04 o 
  -2   8   3       56.76       67.44      2.25 o 
  -1   8   3      555.56      570.68      4.48 o 
   0   8   3      653.56      779.16      3.74 o 
   1   8   3      125.98      124.14      1.18 o 
   2   8   3       77.72       71.02      1.77 o 
   3   8   3      212.90      233.56      8.61 o 
   4   8   3      132.69      126.60      4.40 o 
   5   8   3      259.72      233.57      9.48 o 
   6   8   3       46.20       36.86      1.85 o 
   7   8   3       60.62       61.14      3.61 o 
  -7   9   3        7.74        4.37      1.41 o 
  -6   9   3       78.68       81.55      4.10 o 
  -5   9   3        2.06        2.70      0.73 o 
  -4   9   3       12.85       16.59      1.47 o 
  -3   9   3      141.84      133.83      3.93 o 
  -2   9   3      315.66      359.37      8.91 o 
  -1   9   3      119.53      124.59      3.67 o 
   0   9   3      187.13      165.51      1.69 o 
   1   9   3     1174.39     1200.14      6.23 o 
   2   9   3      173.10      164.25      2.77 o 
   3   9   3      262.13      284.99      6.20 o 
   4   9   3      130.32      112.17      4.52 o 
   5   9   3       15.33       19.73      1.34 o 
   6   9   3        3.55        3.31      0.98 o 
   7   9   3        1.64        2.47      0.88 o 
  -7  10   3        1.27        1.48      0.83 o 
  -6  10   3       93.65       85.41      2.86 o 
  -5  10   3       62.42       49.13      2.48 o 
  -4  10   3      152.06      153.97      3.76 o 
  -3  10   3       21.33       20.15      1.25 o 
  -2  10   3      250.68      253.95      6.52 o 
  -1  10   3     1384.87     1417.95      8.54 o 
   0  10   3     1529.99     1616.66      9.09 o 
   1  10   3     1374.41     1374.93      9.71 o 
   2  10   3      117.70       96.02      2.30 o 
   3  10   3        4.24        3.45      1.20 o 
   4  10   3      117.41      139.68      3.88 o 
   5  10   3       13.72        8.30      1.17 o 
   6  10   3        5.20        5.77      1.15 o 
   7  10   3        1.33        2.19      0.75 o 
  -7  11   3       12.72        9.84      1.37 o 
  -6  11   3       58.38       57.54      2.40 o 
  -5  11   3       55.39       56.32      2.13 o 
  -4  11   3       60.94       44.75      4.14 o 
  -3  11   3       40.72       38.83      2.11 o 
  -2  11   3       81.89       75.94      2.45 o 
  -1  11   3     1244.94     1335.95      9.79 o 
   0  11   3        6.74        6.86      0.95 o 
   1  11   3      138.89      138.77      2.20 o 
   2  11   3      468.84      445.16      3.25 o 
   3  11   3      150.23      154.25      3.71 o 
   4  11   3       28.17       26.56      3.48 o 
   5  11   3       26.31       30.73      2.11 o 
   6  11   3        0.20        0.60      0.53 o 
   7  11   3       59.17       65.26      8.16 o 
  -7  12   3       34.51       26.33      2.82 o 
  -6  12   3        1.16        1.82      0.69 o 
  -5  12   3      294.32      321.84      7.95 o 
  -4  12   3       60.31       63.64      2.53 o 
  -3  12   3      128.72      122.22      5.22 o 
  -2  12   3       80.77       89.46      5.44 o 
  -1  12   3       98.94       76.12      3.68 o 
   0  12   3      339.75      387.07      3.09 o 
   1  12   3     1017.54     1059.51      6.49 o 
   2  12   3      212.32      198.65      4.55 o 
   3  12   3      522.78      523.02      6.52 o 
   4  12   3        5.49        5.56      1.52 o 
   5  12   3      268.88      292.67      3.80 o 
   6  12   3      123.53      151.13     10.76 o 
  -6  13   3       25.69       19.36      1.89 o 
  -5  13   3        4.26        4.34      0.99 o 
  -4  13   3       71.07       69.14      2.41 o 
  -3  13   3      155.89      153.81      3.10 o 
  -2  13   3      582.11      626.92      9.16 o 
  -1  13   3      127.67      134.95      3.03 o 
   0  13   3      121.84      118.10      3.52 o 
   1  13   3      517.88      538.50      6.44 o 
   2  13   3       83.86       73.97      1.83 o 
   3  13   3        6.45        4.39      0.82 o 
   4  13   3        0.01        1.46      0.54 o 
   5  13   3      158.65      165.32      3.72 o 
   6  13   3       36.69       31.97      3.26 o 
  -6  14   3        2.45        2.57      0.82 o 
  -5  14   3      441.98      459.90      6.25 o 
  -4  14   3        7.39        4.99      0.73 o 
  -3  14   3       33.89       27.68      1.24 o 
  -2  14   3      327.67      351.37      8.20 o 
  -1  14   3       30.55       37.63      1.80 o 
   0  14   3      202.09      199.33      4.13 o 
   1  14   3       42.01       43.81      2.18 o 
   2  14   3       16.37       10.60      0.74 o 
   3  14   3       24.10       21.87      1.09 o 
   4  14   3      215.99      222.72      4.18 o 
   5  14   3        7.16       10.04      1.45 o 
   6  14   3      228.36      281.41     13.48 o 
  -6  15   3        6.09        2.52      0.95 o 
  -5  15   3       90.49      108.19      4.23 o 
  -4  15   3      185.78      175.82      4.64 o 
  -3  15   3        0.17        1.77      2.07 o 
  -2  15   3       17.99       15.19      0.99 o 
  -1  15   3      470.97      495.67      6.05 o 
   0  15   3      117.81      120.97      3.97 o 
   1  15   3      580.04      590.36      6.98 o 
   2  15   3      219.47      219.30      4.30 o 
   3  15   3        5.83        4.65      0.96 o 
   4  15   3        5.11        6.55      1.52 o 
   5  15   3        0.00        3.09      2.28 o 
   6  15   3       13.67       14.99      2.39 o 
  -6  16   3        0.15        4.43      1.28 o 
  -5  16   3        3.99        3.98      1.05 o 
  -4  16   3        0.00        2.01      0.88 o 
  -3  16   3      586.05      654.72      7.45 o 
  -2  16   3      195.85      203.84      3.03 o 
  -1  16   3       55.52       61.78      5.00 o 
   1  16   3     1873.11     2066.27     21.07 o 
   2  16   3      296.05      312.76      4.09 o 
   3  16   3       87.93       98.44      3.22 o 
   4  16   3        0.84        2.99      1.12 o 
   5  16   3        6.58        6.51      1.41 o 
  -5  17   3        0.12        1.73      0.87 o 
  -4  17   3       55.95       45.57      1.46 o 
  -3  17   3        9.35        5.87      0.82 o 
  -2  17   3      177.09      179.31      4.49 o 
  -1  17   3      246.85      253.15      2.64 o 
   0  17   3        3.02        4.15      0.79 o 
   1  17   3      585.68      627.99     10.22 o 
   2  17   3      172.51      179.38      6.07 o 
   3  17   3       74.63       76.92      3.38 o 
   4  17   3       29.41       24.98      2.19 o 
   5  17   3        9.88        6.54      2.07 o 
  -5  18   3       25.40       19.39      1.19 o 
  -4  18   3      164.05      179.57      2.76 o 
  -3  18   3       20.65       18.53      1.35 o 
  -2  18   3      195.70      181.22      3.96 o 
  -1  18   3       31.28       29.98      2.09 o 
   0  18   3      273.63      297.54     10.33 o 
   1  18   3       89.75       93.68      5.00 o 
   2  18   3       24.64       20.48      2.28 o 
   3  18   3       26.23       27.80      1.92 o 
   4  18   3        3.04        2.77      1.15 o 
   5  18   3       11.15        9.91      1.76 o 
  -5  19   3        2.16        2.72      1.23 o 
  -4  19   3        0.06        1.98      0.75 o 
  -3  19   3       17.48       12.87      1.19 o 
  -2  19   3        4.07        8.26      2.17 o 
  -1  19   3       16.27       13.27      1.96 o 
   0  19   3       46.25       45.49      3.37 o 
   1  19   3       31.91       30.61      7.39 o 
   2  19   3       36.85       39.95      4.57 o 
   3  19   3       21.55       18.61      2.23 o 
   4  19   3       57.83       53.93      4.61 o 
  -3  20   3       39.23       39.89      2.53 o 
  -2  20   3       71.65       65.04      4.13 o 
  -1  20   3        3.89        3.48      1.30 o 
   0  20   3        0.16        1.70      0.72 o 
   1  20   3       38.10       34.07      2.29 o 
   2  20   3      223.27      231.63      5.89 o 
   3  20   3        2.58        4.35      1.85 o 
   4  20   3        5.56        1.76      1.36 o 
  -2  21   3        3.75        2.61      1.04 o 
  -1  21   3       22.77       17.18      2.17 o 
   0  21   3        8.11        6.35      1.15 o 
   1  21   3       18.62       16.09      3.37 o 
   2  21   3       68.32       62.94      4.68 o 
   3  21   3       16.03       14.27      1.69 o 
   0  22   3      146.76      137.18     10.66 o 
   1  22   3        1.51        1.19      0.84 o 
   2  22   3        2.37        2.70      0.88 o 
   3  22   3        3.12        4.52      1.36 o 
   2  23   3       14.65       10.66      1.96 o 
  -8   0   4        4.39        3.34      1.85 o 
  -6   0   4      386.45      379.65     27.40 o 
  -4   0   4        4.41        4.10      0.77 o 
  -2   0   4       62.93       59.01      1.11 o 
   0   0   4     8747.70     8781.03     76.77 o 
   2   0   4        4.93        4.41      1.04 o 
   4   0   4       12.64       14.14      2.17 o 
   6   0   4        2.87        5.65      1.52 o 
  -8   1   4        0.49        3.26      0.88 o 
  -7   1   4       27.61       25.30      1.98 o 
  -6   1   4      306.25      316.80      7.64 o 
  -5   1   4       40.82       39.18      1.95 o 
  -4   1   4      673.43      772.92     11.07 o 
  -3   1   4       38.57       46.07      1.75 o 
  -2   1   4      404.87      358.73      2.87 o 
  -1   1   4     1689.01     1547.63     12.01 o 
   0   1   4     1002.09     1027.75      5.83 o 
   1   1   4      494.71      469.53      6.82 o 
   2   1   4     1357.61     1464.69     12.66 o 
   3   1   4     2113.44     2329.85     21.14 o 
   4   1   4      335.60      328.60      7.61 o 
   5   1   4      268.23      227.50      5.38 o 
   6   1   4       81.35       74.56      5.11 o 
   7   1   4       13.25       13.00      3.37 o 
  -8   2   4       11.08       10.32      1.38 o 
  -7   2   4        3.14        4.35      0.86 o 
  -6   2   4        5.84        5.36      0.78 o 
  -5   2   4      295.31      307.47      7.41 o 
  -4   2   4      400.73      392.99      5.89 o 
  -3   2   4      642.54      656.27      6.75 o 
  -2   2   4       28.38       18.62      0.53 o 
  -1   2   4     2304.44     2193.34     11.52 o 
   0   2   4     5234.02     5103.41     12.59 o 
   1   2   4      420.10      394.07      2.86 o 
   2   2   4      778.94      825.45      5.72 o 
   3   2   4      603.98      661.29      7.53 o 
   4   2   4       30.27       43.94      3.13 o 
   5   2   4        2.10        5.64      1.41 o 
   6   2   4       92.83       95.89      3.22 o 
   7   2   4        0.04        2.75      1.30 o 
  -8   3   4       26.66       19.92      3.64 o 
  -7   3   4       35.92       35.05      1.87 o 
  -6   3   4       17.94       15.86      3.33 o 
  -5   3   4       42.84       37.89      1.66 o 
  -3   3   4      143.82      151.90      4.65 o 
  -1   3   4       51.40       43.40      0.91 o 
   0   3   4      234.19      230.04      5.70 o 
   1   3   4      157.52      153.33      1.37 o 
   2   3   4        5.22        5.62      0.48 o 
   3   3   4       12.37        4.54      0.54 o 
   4   3   4       52.25       42.28      1.81 o 
   5   3   4      501.93      516.50     18.30 o 
   6   3   4       37.34       36.34      2.07 o 
   7   3   4        5.95        4.57      1.38 o 
  -8   4   4        0.22        3.43      0.84 o 
  -7   4   4       32.03       31.89      1.90 o 
  -6   4   4      299.84      288.79      5.83 o 
  -5   4   4      306.41      295.02      6.60 o 
  -3   4   4        7.77        5.98      0.72 o 
  -2   4   4     1258.31     1366.13      8.82 o 
  -1   4   4      332.35      346.56      2.25 o 
   0   4   4     2516.62     2605.08     15.01 o 
   1   4   4     1785.52     1883.68      8.70 o 
   2   4   4        6.38        9.43      0.50 o 
   3   4   4     1253.36     1345.90     14.02 o 
   4   4   4      406.59      414.91      7.73 o 
   5   4   4        4.51        2.82      1.38 o 
   6   4   4      185.42      186.98      5.73 o 
   7   4   4        0.10        2.10      1.15 o 
  -8   5   4        8.39        6.41      0.96 o 
  -7   5   4       14.98       14.02      1.37 o 
  -6   5   4       20.32       21.44      2.64 o 
  -5   5   4      103.29      104.55      3.27 o 
  -4   5   4       25.72       23.67      1.96 o 
  -3   5   4      856.80      842.10      6.57 o 
  -2   5   4        5.94        4.09      0.44 o 
  -1   5   4     3144.39     3312.12     14.09 o 
   0   5   4      115.55      127.50      2.18 o 
   1   5   4      193.66      182.08      2.04 o 
   2   5   4      416.31      461.63      4.13 o 
   3   5   4       27.34       28.03      1.34 o 
   4   5   4      156.76      151.71      5.00 o 
   5   5   4       51.41       56.28      2.16 o 
   6   5   4        0.07        2.28      1.02 o 
   7   5   4       75.71       72.55      5.33 o 
  -7   6   4       25.87       18.84      1.59 o 
  -6   6   4      168.81      193.45      4.86 o 
  -5   6   4       58.81       65.21      1.98 o 
  -4   6   4      384.58      358.39      8.26 o 
  -3   6   4       74.50       70.02      1.89 o 
  -2   6   4       39.20       24.64      0.82 o 
  -1   6   4      636.98      675.81      3.34 o 
   0   6   4      480.99      463.52     19.68 o 
   1   6   4      490.00      533.31      3.34 o 
   2   6   4      275.21      279.56      2.86 o 
   3   6   4      697.03      763.91     10.44 o 
   4   6   4      253.84      233.68      5.25 o 
   5   6   4      392.44      399.35     19.60 o 
   6   6   4        0.05        1.56      0.77 o 
   7   6   4        4.14        4.20      1.51 o 
  -7   7   4       27.12       20.27      1.60 o 
  -6   7   4       26.00       22.00      1.77 o 
  -5   7   4      138.31      116.65      3.14 o 
  -4   7   4     2291.50     2396.96     56.32 o 
  -3   7   4      420.76      405.96      4.56 o 
  -2   7   4      272.79      290.81      4.63 o 
  -1   7   4      235.68      230.95      5.52 o 
   0   7   4      432.31      431.56      7.83 o 
   1   7   4        7.12        6.01      0.32 o 
   2   7   4      584.23      681.65      4.01 o 
   3   7   4       39.18       53.05      3.91 o 
   4   7   4      359.22      311.64     13.43 o 
   5   7   4      216.35      179.72      4.94 o 
   6   7   4       86.82       86.70      4.60 o 
   7   7   4       68.24       80.35      5.65 o 
  -7   8   4        8.29        6.13      1.24 o 
  -6   8   4       27.96       31.34      1.77 o 
  -5   8   4        2.12        1.91      0.87 o 
  -4   8   4       11.84       12.90      1.44 o 
  -3   8   4      194.64      163.24      6.40 o 
  -2   8   4      140.45      181.03      6.44 o 
  -1   8   4     3827.12     4144.22     22.02 o 
   0   8   4     1828.11     1884.45     14.22 o 
   1   8   4      113.76      110.70      1.47 o 
   2   8   4      248.12      251.12      3.99 o 
   3   8   4      331.82      324.98     12.61 o 
   4   8   4      118.64      105.91      4.30 o 
   5   8   4        5.41        6.47      1.35 o 
   6   8   4        3.11        4.46      1.02 o 
   7   8   4      116.66      115.42      4.05 o 
  -7   9   4        8.27        5.51      1.17 o 
  -6   9   4      127.35      121.37      3.75 o 
  -5   9   4       17.19       20.13      1.95 o 
  -4   9   4      861.61      888.54     12.34 o 
  -3   9   4       55.50       58.60      1.91 o 
  -2   9   4       28.39       16.12      0.74 o 
  -1   9   4      377.09      411.72     10.17 o 
   0   9   4        1.27        1.26      0.66 o 
   1   9   4        6.23        3.54      0.48 o 
   2   9   4      166.23      147.10      2.71 o 
   3   9   4       64.87       48.85      2.10 o 
   4   9   4       11.16       14.99      1.21 o 
   5   9   4       32.92       37.24      1.79 o 
   6   9   4      115.07      118.35      3.45 o 
   7   9   4       16.53       14.99      1.69 o 
  -7  10   4       34.45       39.42      3.47 o 
  -6  10   4       56.73       59.88      2.47 o 
  -5  10   4       66.85       76.33      3.28 o 
  -4  10   4       82.59       93.59      2.88 o 
  -3  10   4      333.80      328.38      9.35 o 
  -2  10   4      384.53      408.63     17.80 o 
  -1  10   4     1403.52     1553.13     11.00 o 
   0  10   4      131.30      121.13      2.31 o 
   1  10   4       79.08       84.72      1.37 o 
   2  10   4        0.55        0.79      0.39 o 
   3  10   4       60.70       64.86      1.80 o 
   4  10   4       21.22       13.54      1.08 o 
   5  10   4        5.40        3.48      0.92 o 
   6  10   4       68.45       60.60      2.89 o 
   7  10   4        7.72        5.16      0.99 o 
  -7  11   4        0.26        4.02      1.24 o 
  -6  11   4        7.07        7.38      1.38 o 
  -5  11   4       70.01       64.88      2.13 o 
  -4  11   4      216.97      223.05      4.18 o 
  -3  11   4       86.87       95.69      5.00 o 
  -2  11   4      114.25      108.55      3.99 o 
  -1  11   4      521.04      569.98      4.43 o 
   0  11   4       23.47       24.26      0.79 o 
   1  11   4        0.44        1.40      0.53 o 
   2  11   4       40.34       44.25      2.10 o 
   3  11   4       20.29       19.94      1.22 o 
   4  11   4        3.51        3.82      1.62 o 
   5  11   4      108.15      108.84      2.94 o 
   6  11   4        4.31        6.33      1.49 o 
  -7  12   4       11.80        9.87      1.37 o 
  -6  12   4        2.98        3.72      0.72 o 
  -5  12   4       12.40        9.77      1.59 o 
  -4  12   4       42.71       41.39      1.75 o 
  -3  12   4      120.93      107.74      3.14 o 
  -2  12   4       23.75       30.60      5.11 o 
  -1  12   4        2.32        2.58      0.45 o 
   0  12   4      486.94      528.32      3.82 o 
   1  12   4      315.21      314.56      2.51 o 
   2  12   4       63.16       67.39      1.56 o 
   3  12   4       96.19      128.60      2.39 o 
   4  12   4       36.88       26.26      1.51 o 
   5  12   4        0.20        1.96      0.97 o 
   6  12   4       73.97       86.12      4.78 o 
  -6  13   4       91.14      112.04      3.75 o 
  -5  13   4       17.02       10.50      1.31 o 
  -4  13   4      384.35      411.49      6.27 o 
  -3  13   4      197.30      190.59      4.58 o 
  -2  13   4      952.55     1005.37     20.12 o 
  -1  13   4       92.91       90.58      2.22 o 
   0  13   4      283.45      276.42      3.97 o 
   1  13   4      203.73      202.78      4.93 o 
   2  13   4       40.79       45.70      1.66 o 
   3  13   4      157.00      172.21      2.83 o 
   4  13   4      127.55      120.35      2.39 o 
   5  13   4       68.15       73.97      3.70 o 
   6  13   4       59.30       53.50      5.00 o 
  -6  14   4      271.68      327.44      5.72 o 
  -5  14   4      215.48      226.37      6.25 o 
  -4  14   4      183.93      194.17      7.89 o 
  -3  14   4      299.49      315.61      3.95 o 
  -2  14   4      414.73      404.38      5.94 o 
  -1  14   4      506.55      542.58      9.35 o 
   0  14   4       20.50       17.17      1.18 o 
   1  14   4        3.55        2.74      0.38 o 
   2  14   4      207.10      207.05      4.47 o 
   3  14   4       13.76       10.97      0.74 o 
   4  14   4        0.88        2.19      1.25 o 
   5  14   4       19.05       18.48      2.31 o 
   6  14   4        6.36        4.46      1.38 o 
  -6  15   4        1.98        2.39      1.08 o 
  -5  15   4      546.23      621.89     11.85 o 
  -4  15   4      118.34      122.68      3.39 o 
  -3  15   4      191.99      201.79      6.66 o 
  -2  15   4        4.36        2.57      1.29 o 
  -1  15   4      135.47      148.65      3.95 o 
   0  15   4      248.08      258.48      5.18 o 
   1  15   4      121.18      112.90      2.89 o 
   2  15   4      456.48      486.30      6.61 o 
   3  15   4      143.90      157.19      5.22 o 
   4  15   4        7.45        4.67      1.20 o 
   5  15   4       18.95       17.17      1.92 o 
   6  15   4       40.95       41.09      3.30 o 
  -6  16   4       53.18       62.12      4.61 o 
  -5  16   4       17.50       11.31      1.34 o 
  -4  16   4      156.45      156.23      4.32 o 
  -3  16   4        6.51        5.58      2.61 o 
  -2  16   4      672.30      732.44     11.53 o 
  -1  16   4        9.05        9.30      0.70 o 
   0  16   4      598.25      652.80      7.70 o 
   1  16   4      150.38      148.95     10.33 o 
   2  16   4      209.32      219.32      9.35 o 
   3  16   4        5.16        5.00      0.92 o 
   4  16   4        0.00        4.71      1.30 o 
   5  16   4       66.96       70.50      6.52 o 
  -5  17   4       85.17       90.58      2.59 o 
  -4  17   4      310.54      329.53      7.34 o 
  -3  17   4      204.25      198.86      2.60 o 
  -2  17   4        8.01        7.87      1.19 o 
  -1  17   4      293.11      287.96      7.62 o 
   0  17   4       19.42       21.30      3.91 o 
   1  17   4      115.01      109.61      5.65 o 
   2  17   4      281.46      298.48      8.63 o 
   3  17   4       21.79       15.41      2.04 o 
   4  17   4       22.11       25.09      4.57 o 
   5  17   4       10.08       10.76      1.61 o 
  -5  18   4       11.87        7.94      1.04 o 
  -4  18   4       13.55       12.16      1.38 o 
  -3  18   4       68.46       63.73      2.67 o 
  -2  18   4      287.40      303.81      6.52 o 
  -1  18   4        5.21        5.55      1.09 o 
   0  18   4       23.88       19.67      2.94 o 
   1  18   4      284.79      304.35      6.61 o 
   2  18   4      198.56      210.94      5.55 o 
   3  18   4        0.29        1.52      1.08 o 
   4  18   4       15.92       15.97      1.93 o 
   5  18   4       13.93       11.11      1.67 o 
  -5  19   4        4.38        2.39      1.52 o 
  -4  19   4       23.01       21.03      3.04 o 
  -3  19   4        1.15        2.75      1.15 o 
  -2  19   4       98.27       92.21      3.91 o 
  -1  19   4       72.67       73.50      3.48 o 
   0  19   4       17.33       16.23      1.93 o 
   1  19   4      101.79      104.61      4.16 o 
   2  19   4       21.42       20.32      2.29 o 
   3  19   4       20.04       16.19      1.98 o 
   4  19   4       23.03       14.71      1.88 o 
  -4  20   4        5.33        5.19      1.41 o 
  -3  20   4        0.85        2.99      0.99 o 
  -2  20   4       64.72       59.15      3.26 o 
  -1  20   4       24.25       22.40      2.83 o 
   0  20   4        0.00        2.36      0.99 o 
   1  20   4       20.13       16.08      3.81 o 
   2  20   4      117.34      120.05      8.05 o 
   3  20   4       47.34       39.59      2.99 o 
   4  20   4       38.23       40.20      4.35 o 
  -3  21   4        2.46        2.61      1.96 o 
  -2  21   4        0.72        3.70      1.74 o 
  -1  21   4        1.26        1.96      1.30 o 
   0  21   4        1.63        1.30      0.62 o 
   1  21   4       35.65       36.27      2.83 o 
   2  21   4        0.24        1.57      1.30 o 
   3  21   4       17.40       21.66      2.19 o 
  -1  22   4       98.83       90.03      4.13 o 
   0  22   4        7.99       10.08      1.74 o 
   1  22   4       10.04        6.34      2.28 o 
   2  22   4       22.87       21.98      1.85 o 
   1  23   4       49.82       53.20      8.16 o 
  -7   0   5      691.65      757.24      8.91 o 
  -5   0   5      129.64      101.48      8.37 o 
  -3   0   5      295.54      359.50      5.84 o 
  -1   0   5       10.58       10.89      0.63 o 
   1   0   5     1445.75     1373.79      6.24 o 
   3   0   5     2051.58     2429.58     42.19 o 
   5   0   5      108.55      123.52      5.22 o 
   7   0   5       16.13        8.48      2.17 o 
  -8   1   5       53.11       48.16      3.24 o 
  -7   1   5       96.67       85.74      4.46 o 
  -6   1   5       64.86       58.57      2.24 o 
  -5   1   5      102.28       80.46      2.92 o 
  -4   1   5       48.11       54.40      2.85 o 
  -3   1   5      612.75      647.39      5.55 o 
  -2   1   5     2034.59     2192.82     20.19 o 
  -1   1   5      162.80      145.48      1.93 o 
   0   1   5     1770.53     1768.93      8.17 o 
   1   1   5       44.74       37.38      1.44 o 
   2   1   5        4.25        2.72      0.53 o 
   3   1   5      203.58      228.84      6.22 o 
   5   1   5      115.56      111.72      3.46 o 
   6   1   5       21.00       18.17      4.02 o 
   7   1   5        0.25        3.17      1.45 o 
  -8   2   5       34.95       31.70      2.08 o 
  -7   2   5       33.04       24.22      1.86 o 
  -6   2   5        0.19        2.93      0.75 o 
  -5   2   5        4.73        3.98      0.73 o 
  -4   2   5        8.48       13.48      1.51 o 
  -3   2   5     2710.30     3114.05     19.52 o 
  -2   2   5        3.96        2.30      0.35 o 
  -1   2   5     1889.32     1880.25      8.76 o 
   0   2   5       16.42       19.73      0.91 o 
   1   2   5     1303.24     1387.03      7.01 o 
   2   2   5        1.80        1.57      0.48 o 
   3   2   5      357.69      356.17      5.77 o 
   4   2   5       57.33       48.23      2.38 o 
   5   2   5      514.48      549.48      9.23 o 
   6   2   5       17.39       17.01      2.00 o 
   7   2   5       45.86       43.47      2.84 o 
  -8   3   5        3.30        2.59      0.83 o 
  -7   3   5       18.50       10.68      1.69 o 
  -6   3   5       40.14       40.71      2.25 o 
  -5   3   5       16.49       18.20      1.30 o 
  -4   3   5        3.02        4.78      1.96 o 
  -3   3   5       27.12       20.41      1.03 o 
  -2   3   5     2721.47     2828.35     11.46 o 
  -1   3   5      234.15      225.08      1.92 o 
   0   3   5      402.75      382.62      2.62 o 
   1   3   5      253.72      244.06      1.80 o 
   2   3   5     2493.75     2662.24     21.12 o 
   3   3   5       19.24       12.44      2.61 o 
   4   3   5       41.46       45.47      3.04 o 
   5   3   5        0.58        2.93      1.52 o 
   6   3   5        4.86        3.08      0.92 o 
   7   3   5       18.73       13.03      1.65 o 
  -8   4   5        2.35        3.68      0.86 o 
  -7   4   5        6.29        6.05      0.97 o 
  -6   4   5       11.41        9.12      1.10 o 
  -5   4   5      271.02      272.67      6.56 o 
  -4   4   5      199.52      192.46      9.35 o 
  -3   4   5       73.70       76.94      1.89 o 
  -2   4   5      181.04      179.06      2.23 o 
   0   4   5       32.62       28.62      1.90 o 
   1   4   5        0.02        1.69      0.34 o 
   2   4   5      219.67      230.49      2.91 o 
   3   4   5      188.09      194.66      5.38 o 
   4   4   5       69.52       76.69      3.28 o 
   5   4   5      808.50      861.63      9.37 o 
   6   4   5        0.48        1.45      1.36 o 
   7   4   5        8.19        8.66      1.52 o 
  -7   5   5        2.81        2.22      0.66 o 
  -6   5   5       32.73       20.30      1.70 o 
  -5   5   5      370.57      364.42      5.46 o 
  -4   5   5        4.12        6.18      0.96 o 
  -3   5   5        0.32        2.04      0.70 o 
  -2   5   5     1136.37     1165.73      7.08 o 
  -1   5   5     3858.41     4031.83     25.85 o 
   0   5   5      206.92      187.91      2.20 o 
   1   5   5       55.00       55.28      0.82 o 
   2   5   5      208.31      181.89      3.18 o 
   3   5   5        7.70        5.24      1.09 o 
   4   5   5      373.85      381.83      7.76 o 
   5   5   5        5.72        9.44      1.67 o 
   6   5   5      217.73      238.69      5.98 o 
   7   5   5      109.50      114.41      4.91 o 
  -7   6   5       10.87        6.39      1.13 o 
  -6   6   5        0.05        2.31      1.03 o 
  -5   6   5        5.32        7.02      1.16 o 
  -4   6   5      139.88      146.22      5.30 o 
  -3   6   5      150.84      153.20      5.02 o 
  -2   6   5       84.42       66.68      2.27 o 
  -1   6   5       30.90       36.51      1.77 o 
   0   6   5      698.84      750.92      6.92 o 
   1   6   5       32.31       25.34      0.55 o 
   2   6   5     3327.99     3660.00     35.34 o 
   3   6   5       46.36       28.31      1.51 o 
   4   6   5      109.75      110.03      3.64 o 
   5   6   5       97.72       94.96      2.94 o 
   6   6   5      370.48      415.82      6.28 o 
   7   6   5      218.66      230.75      8.23 o 
  -7   7   5       43.23       31.37      2.67 o 
  -6   7   5       53.20       47.33      1.87 o 
  -5   7   5        0.84        2.19      0.68 o 
  -4   7   5      103.08       95.17      3.84 o 
  -3   7   5      436.11      430.55      4.75 o 
  -2   7   5       99.67      104.33      3.37 o 
  -1   7   5      109.76      112.11      2.24 o 
   0   7   5       73.15       72.59      7.18 o 
   1   7   5     3248.62     3350.99     17.73 o 
   2   7   5       14.90       18.70      0.96 o 
   3   7   5       34.67       43.36      1.64 o 
   4   7   5       93.01      102.88      4.51 o 
   5   7   5        4.45        4.70      0.82 o 
   6   7   5       27.83       22.92      2.35 o 
   7   7   5       10.00        5.89      2.07 o 
  -7   8   5       55.67       52.18      2.48 o 
  -6   8   5       87.88       86.84      2.86 o 
  -5   8   5       14.72       10.23      1.00 o 
  -4   8   5      435.89      447.45      9.07 o 
  -3   8   5        1.23        3.28      0.69 o 
  -2   8   5        0.00        2.22      0.36 o 
  -1   8   5        9.02       17.61      0.63 o 
   0   8   5     2620.40     2922.13     25.91 o 
   1   8   5     6866.19     7177.12     81.53 o 
   2   8   5      269.98      296.66      2.85 o 
   3   8   5        5.37        4.86      0.46 o 
   4   8   5        0.17        2.45      1.11 o 
   5   8   5       15.30       14.29      1.58 o 
   6   8   5       36.96       38.48      4.89 o 
   7   8   5        6.55        3.46      1.52 o 
  -7   9   5       15.76       13.78      2.08 o 
  -6   9   5        6.71        3.87      0.75 o 
  -5   9   5      118.30      108.91      5.78 o 
  -4   9   5      102.86      102.69      5.80 o 
  -3   9   5        0.96        1.96      0.56 o 
  -2   9   5       65.28       78.02      1.89 o 
  -1   9   5       25.90       25.38      0.84 o 
   0   9   5      178.51      181.16      5.33 o 
   1   9   5      357.22      424.54     10.22 o 
   2   9   5      107.56      112.72      2.66 o 
   3   9   5       18.85       13.82      0.81 o 
   4   9   5      495.80      517.35     12.45 o 
   5   9   5      118.94      111.40      4.45 o 
   6   9   5      130.98      155.87      5.01 o 
   7   9   5      155.27      162.23     16.53 o 
  -7  10   5        6.11        3.74      0.92 o 
  -6  10   5       14.66       13.10      1.55 o 
  -5  10   5      171.60      171.32      3.22 o 
  -4  10   5       30.71       31.46      2.07 o 
  -3  10   5       64.35       62.24      2.69 o 
  -2  10   5      426.14      427.59      7.35 o 
  -1  10   5      489.71      549.18      4.70 o 
   0  10   5        4.15        4.54      0.92 o 
   1  10   5        0.16        0.14      0.68 o 
   2  10   5       34.52       23.22      1.28 o 
   3  10   5      368.46      361.83      8.69 o 
   4  10   5      473.31      524.94     21.20 o 
   5  10   5       71.69       67.48      3.42 o 
   6  10   5        0.43        0.64      0.81 o 
  -7  11   5      120.16      146.17      9.19 o 
  -6  11   5       12.91       17.22      1.65 o 
  -5  11   5       11.11       10.78      2.03 o 
  -4  11   5       67.25       64.69      1.91 o 
  -3  11   5      216.50      217.90      4.70 o 
  -2  11   5       23.04       23.46      2.38 o 
  -1  11   5        0.05        0.87      0.24 o 
   0  11   5        8.53        4.47      1.09 o 
   1  11   5       99.33      100.98      4.70 o 
   2  11   5      553.02      620.10      6.20 o 
   3  11   5        3.24        4.23      0.43 o 
   4  11   5      236.39      239.58      3.61 o 
   5  11   5       78.81       80.65      3.24 o 
   6  11   5        9.91        5.44      2.17 o 
  -7  12   5       60.25       60.44      3.16 o 
  -6  12   5       63.87       64.85      3.54 o 
  -5  12   5       27.44       23.56      1.84 o 
  -4  12   5       21.07       21.29      1.45 o 
  -3  12   5      201.59      215.84      4.72 o 
  -2  12   5      225.48      267.76      5.15 o 
  -1  12   5       31.01       28.42      0.93 o 
   0  12   5      108.03      100.80      4.74 o 
   2  12   5        2.41        1.95      0.24 o 
   3  12   5      241.07      249.91      4.29 o 
   4  12   5      205.25      212.53      3.75 o 
   5  12   5        1.23        2.74      1.11 o 
   6  12   5        0.82        5.44      2.39 o 
  -6  13   5        5.64        5.15      0.98 o 
  -5  13   5       50.41       50.61      1.96 o 
  -4  13   5        0.04        2.26      0.76 o 
  -3  13   5       12.60        4.27      0.81 o 
  -2  13   5       52.44       50.07      3.37 o 
  -1  13   5       17.22       15.04      0.99 o 
   1  13   5      582.26      621.62     12.06 o 
   2  13   5      522.47      538.03     10.02 o 
   3  13   5      193.53      172.49      3.55 o 
   4  13   5       93.64      101.79      3.30 o 
   5  13   5        3.05        4.57      1.38 o 
   6  13   5        0.17        3.17      1.41 o 
  -6  14   5        3.76        4.68      1.01 o 
  -5  14   5       95.64      102.58      4.47 o 
  -4  14   5        3.84        4.21      0.94 o 
  -3  14   5      249.56      276.25      3.77 o 
  -2  14   5        9.09        8.09      0.91 o 
  -1  14   5        0.70        2.43      0.30 o 
   0  14   5      366.95      357.80      9.32 o 
   1  14   5      252.57      245.63      8.35 o 
   2  14   5      349.14      365.72     10.11 o 
   3  14   5      176.71      185.16     11.31 o 
   4  14   5        3.55        1.93      1.30 o 
   5  14   5       52.74       52.20      5.00 o 
   6  14   5        5.58        4.95      1.30 o 
  -6  15   5       16.53       12.32      1.47 o 
  -5  15   5        0.03        1.93      0.92 o 
  -4  15   5      207.96      233.76      3.57 o 
  -3  15   5      338.73      327.12     11.93 o 
  -2  15   5        4.39        2.12      0.60 o 
  -1  15   5      238.85      250.47      4.06 o 
   0  15   5      109.54      104.84      4.64 o 
   1  15   5      111.24      111.01      4.30 o 
   2  15   5       46.18       53.55      3.22 o 
   3  15   5      133.69      144.17      5.56 o 
   4  15   5       20.82       17.08      2.17 o 
   5  15   5       41.14       40.29      3.15 o 
  -6  16   5        0.12        2.60      0.93 o 
  -5  16   5       12.67        8.36      1.04 o 
  -4  16   5        0.04        2.05      0.79 o 
  -3  16   5       99.93       91.48      3.83 o 
  -2  16   5      375.89      388.13      5.37 o 
  -1  16   5        5.90        5.80      0.51 o 
   0  16   5       63.21       61.08      5.00 o 
   1  16   5      395.41      418.02      8.25 o 
   2  16   5       40.36       41.70      4.24 o 
   3  16   5       89.10       96.22      7.29 o 
   4  16   5      183.41      203.13      4.61 o 
   5  16   5       67.59       63.90      7.94 o 
  -5  17   5        6.96        6.71      1.12 o 
  -4  17   5        8.35        8.24      1.11 o 
  -3  17   5       11.17        5.93      2.28 o 
  -2  17   5       13.17        9.43      1.41 o 
  -1  17   5       92.25       93.00      3.37 o 
   0  17   5      115.79      117.54      6.52 o 
   1  17   5       37.67       35.77      2.66 o 
   2  17   5        8.62        5.44      1.04 o 
   3  17   5      143.40      141.68      4.95 o 
   4  17   5       30.65       28.39      2.66 o 
   5  17   5       33.41       42.06      3.00 o 
  -5  18   5       18.42       17.30      1.85 o 
  -4  18   5      110.10      116.24      3.61 o 
  -3  18   5       70.45       73.59      3.59 o 
  -2  18   5      286.60      309.90      6.96 o 
  -1  18   5      130.70      138.94     13.70 o 
   0  18   5        8.70        7.43      1.25 o 
   1  18   5       16.00       12.85      1.69 o 
   2  18   5       13.80       10.46      2.72 o 
   3  18   5      240.46      250.00      6.41 o 
   4  18   5      170.34      201.54      6.63 o 
  -4  19   5      185.48      196.13      8.05 o 
  -3  19   5       17.07       15.56      1.85 o 
  -2  19   5      372.90      412.32      8.26 o 
  -1  19   5        9.05        6.57      1.20 o 
   0  19   5      116.39      112.16      4.06 o 
   1  19   5       19.95       19.74      1.92 o 
   2  19   5        3.82        2.69      0.95 o 
   3  19   5       25.88       26.01      2.04 o 
   4  19   5       37.38       39.00      5.76 o 
  -4  20   5        5.15        7.39      3.15 o 
  -3  20   5      142.88      141.79      3.91 o 
  -2  20   5      107.24      106.13      4.35 o 
  -1  20   5       90.41       94.38      4.13 o 
   0  20   5       27.82       27.04      2.09 o 
   1  20   5       18.99       22.24      2.50 o 
   2  20   5        8.73        8.48      1.30 o 
   3  20   5       40.90       41.07      3.46 o 
  -3  21   5       12.88        7.82      1.20 o 
  -2  21   5       24.87       21.53      2.17 o 
  -1  21   5      107.82      125.26      5.00 o 
   0  21   5       75.30       70.09      6.52 o 
   1  21   5        1.70        1.27      1.09 o 
   2  21   5      128.34      137.33     16.64 o 
   3  21   5        0.00        3.20      1.76 o 
  -2  22   5       19.11       10.66      2.61 o 
  -1  22   5      236.52      267.05     12.40 o 
   0  22   5        8.35        7.97      1.20 o 
   1  22   5       18.48       13.53      2.17 o 
   2  22   5        1.54        1.74      1.08 o 
  -1  23   5        0.95        2.61      1.52 o 
   0  23   5       22.84       15.13      1.98 o 
   1  23   5        9.12        6.34      1.38 o 
  -8   0   6      161.85      184.73     16.96 o 
  -6   0   6      477.36      475.86     25.23 o 
  -2   0   6       33.93       41.00      2.83 o 
   0   0   6     7199.65     7134.59     21.50 o 
   2   0   6      111.88       87.64      3.04 o 
   4   0   6        1.40        2.61      1.74 o 
   6   0   6       64.16       66.76      4.35 o 
  -8   1   6       43.47       33.36      2.63 o 
  -7   1   6       56.05       65.99      3.08 o 
  -6   1   6      450.73      478.31     12.09 o 
  -5   1   6       72.22       82.94      2.86 o 
  -3   1   6     1605.89     1792.60     12.04 o 
  -2   1   6       59.26       52.17      1.10 o 
  -1   1   6      138.14      119.24      2.79 o 
   0   1   6     4017.73     4039.15     28.37 o 
   1   1   6       40.77       40.59      1.26 o 
   2   1   6      959.66     1061.20     15.44 o 
   3   1   6       13.35        6.74      2.17 o 
   4   1   6      452.01      459.30     12.83 o 
   5   1   6        5.01        5.08      1.30 o 
   6   1   6        0.06        1.59      2.17 o 
   7   1   6       41.00       42.83      3.15 o 
  -8   2   6       39.88       44.86      2.62 o 
  -7   2   6      139.26      136.11      3.99 o 
  -6   2   6      252.91      244.68      5.34 o 
  -5   2   6      197.79      193.01      5.01 o 
  -4   2   6       29.78       33.45      2.07 o 
  -3   2   6       78.83       67.15      3.47 o 
  -2   2   6      357.20      355.12      2.62 o 
  -1   2   6        0.04        1.36      0.23 o 
   0   2   6     1023.93     1033.09      4.84 o 
   1   2   6      907.69      997.11      7.54 o 
   2   2   6       38.89       32.50      1.30 o 
   3   2   6      585.75      538.89      7.99 o 
   4   2   6       44.64       44.36      3.48 o 
   5   2   6       21.39       15.55      2.39 o 
   6   2   6       25.83       29.94      3.59 o 
   7   2   6        9.31        6.96      1.23 o 
  -8   3   6        7.01        6.84      1.32 o 
  -7   3   6       10.40       11.13      1.27 o 
  -6   3   6       48.95       33.00      1.76 o 
  -5   3   6       28.18       24.10      2.59 o 
  -4   3   6      165.86      150.97      5.54 o 
  -3   3   6      316.43      316.72      3.78 o 
  -2   3   6      413.44      430.65      3.05 o 
  -1   3   6     1445.42     1634.98      9.49 o 
   0   3   6       99.66      110.55      1.27 o 
   1   3   6      139.89      185.83      2.35 o 
   2   3   6     2200.93     2336.09     17.31 o 
   3   3   6        1.48        1.26      0.72 o 
   4   3   6      152.48      142.30     18.16 o 
   5   3   6       16.01       13.57      1.51 o 
   6   3   6      218.09      213.78      6.09 o 
   7   3   6       26.04       22.08      3.15 o 
  -7   4   6       52.39       46.12      2.46 o 
  -6   4   6       89.06       88.64      2.65 o 
  -5   4   6        4.01        2.91      0.78 o 
  -4   4   6        5.31        3.99      1.41 o 
  -3   4   6      486.85      488.22      6.47 o 
  -2   4   6      116.31      109.84      1.48 o 
  -1   4   6      612.54      670.65      3.85 o 
   0   4   6       61.70       68.65      2.05 o 
   1   4   6       12.82       14.64      0.45 o 
   2   4   6      111.20       97.11      2.10 o 
   3   4   6       12.75       10.39      1.25 o 
   4   4   6      168.69      147.27     14.46 o 
   5   4   6       58.25       53.35      2.53 o 
   6   4   6      135.97      139.31      8.70 o 
   7   4   6       35.41       32.02      2.60 o 
  -7   5   6        0.01        2.66      1.22 o 
  -6   5   6       46.10       42.73      1.77 o 
  -5   5   6        0.01        2.66      0.76 o 
  -4   5   6      136.81      121.80      4.61 o 
  -3   5   6      143.05      184.37      7.22 o 
  -2   5   6      229.02      202.39      3.03 o 
  -1   5   6     2053.27     2215.20      9.93 o 
   0   5   6      209.39      185.24      2.96 o 
   1   5   6      120.07      114.49      1.24 o 
   2   5   6      873.81      964.50     10.84 o 
   3   5   6      274.80      266.62     26.10 o 
   4   5   6       42.40       41.83      2.07 o 
   5   5   6       26.21       15.63      1.51 o 
   6   5   6        5.88        6.40      1.45 o 
   7   5   6       80.10       74.27     10.98 o 
  -7   6   6       30.47       24.41      1.94 o 
  -6   6   6       28.06       20.96      1.52 o 
  -5   6   6      152.37      170.39      4.58 o 
  -4   6   6      240.29      204.94      7.00 o 
  -3   6   6        6.28        9.42      0.64 o 
  -2   6   6        2.96       11.67      1.12 o 
  -1   6   6       33.19       22.86      0.82 o 
   0   6   6     2936.05     2990.77     30.35 o 
   1   6   6      755.64      788.84      4.24 o 
   2   6   6       71.38       89.87      1.84 o 
   3   6   6        2.36        2.33      0.84 o 
   4   6   6       13.27       14.84      2.61 o 
   5   6   6      136.32      127.56      3.34 o 
   6   6   6       22.85       11.09      1.96 o 
   7   6   6       44.42       40.62      3.08 o 
  -7   7   6        3.12        2.08      0.76 o 
  -6   7   6       92.46       98.17      4.14 o 
  -5   7   6      420.40      430.77      5.00 o 
  -4   7   6      511.69      556.50     10.84 o 
  -3   7   6       59.32       55.46      2.49 o 
  -2   7   6       59.86       51.12      1.39 o 
  -1   7   6      238.09      208.03      2.13 o 
   0   7   6      472.79      504.60      7.84 o 
   1   7   6     2347.51     2434.42     17.81 o 
   2   7   6      494.18      447.01      4.01 o 
   3   7   6       40.06       30.80      2.17 o 
   4   7   6      264.35      284.48      5.55 o 
   5   7   6       84.19       86.68      2.82 o 
   6   7   6       20.05       17.34      2.15 o 
   7   7   6        1.15        0.94      0.99 o 
  -7   8   6        6.79        8.58      1.10 o 
  -6   8   6        5.62        5.87      1.29 o 
  -5   8   6      365.96      386.66      4.66 o 
  -4   8   6        0.51        1.44      1.45 o 
  -3   8   6       41.49       36.50      2.72 o 
  -2   8   6      371.13      394.94      3.65 o 
  -1   8   6        0.78        1.53      0.26 o 
   0   8   6        5.62        5.47      0.77 o 
   1   8   6     1629.50     1721.42     21.91 o 
   2   8   6      949.50      985.30      8.28 o 
   3   8   6       23.77       15.43      1.07 o 
   4   8   6      124.87      138.89      3.60 o 
   5   8   6       21.82       17.17      2.61 o 
   6   8   6       41.46       31.41      2.19 o 
   7   8   6        3.24        5.71      2.07 o 
  -7   9   6       60.86       62.86      3.07 o 
  -6   9   6      242.30      239.76      5.93 o 
  -5   9   6      227.42      224.85      4.52 o 
  -4   9   6      227.97      231.71      7.82 o 
  -3   9   6     2232.86     2412.37     38.50 o 
  -2   9   6      240.69      210.53      4.33 o 
  -1   9   6      166.53      148.83      2.45 o 
   0   9   6       91.98       71.13      3.31 o 
   1   9   6      619.16      658.17      9.69 o 
   2   9   6       86.05       78.50      1.85 o 
   3   9   6      724.58      692.62     22.73 o 
   4   9   6      619.87      666.86      7.42 o 
   5   9   6        1.57        4.06      1.20 o 
   6   9   6        5.88        5.35      1.45 o 
  -7  10   6       10.23        8.49      1.04 o 
  -6  10   6        9.95       10.79      1.29 o 
  -5  10   6       61.09       64.66      1.98 o 
  -4  10   6     1788.07     1962.85     42.74 o 
  -3  10   6      102.50      106.99      2.82 o 
  -2  10   6       50.46       57.62      1.82 o 
  -1  10   6      198.18      212.83      6.93 o 
   0  10   6      324.45      384.49      6.30 o 
   1  10   6       30.68       25.74      1.88 o 
   2  10   6      813.37      801.01      8.61 o 
   3  10   6       55.73       47.20      2.51 o 
   4  10   6        3.09        5.05      0.92 o 
   5  10   6        3.77        4.68      1.28 o 
   6  10   6        0.28        3.26      2.17 o 
  -7  11   6        3.18        4.85      2.07 o 
  -6  11   6       17.87        9.28      2.19 o 
  -5  11   6       40.67       40.40      1.84 o 
  -4  11   6      120.64      111.68      4.13 o 
  -3  11   6        7.39        4.35      0.81 o 
  -2  11   6     2142.56     2185.21     63.83 o 
  -1  11   6       63.02       49.60      0.87 o 
   1  11   6      113.45      114.69      8.48 o 
   2  11   6      155.62      143.93      3.04 o 
   3  11   6        4.00        2.99      0.81 o 
   4  11   6      418.34      443.52      6.57 o 
   6  11   6       35.48       40.88      4.35 o 
  -6  12   6       13.35        8.64      1.15 o 
  -5  12   6      164.57      173.83      3.65 o 
  -4  12   6      356.85      392.77      6.30 o 
  -3  12   6       31.38       29.73      2.34 o 
  -2  12   6      650.63      607.71     13.56 o 
  -1  12   6       14.38       19.44      1.03 o 
   0  12   6       88.72       71.77      3.93 o 
   2  12   6     1239.47     1302.47     19.88 o 
   3  12   6       43.96       47.72      1.79 o 
   4  12   6        9.14        3.70      1.23 o 
   5  12   6      201.52      200.62      4.77 o 
   6  12   6       65.56       73.37      3.87 o 
  -6  13   6       54.05       56.75      2.87 o 
  -5  13   6       57.79       60.99      2.24 o 
  -4  13   6      106.98      101.56      2.67 o 
  -3  13   6      362.17      353.84      6.82 o 
  -2  13   6      975.71     1127.14     38.38 o 
  -1  13   6        5.96        5.17      0.49 o 
   0  13   6       76.51       84.28      4.33 o 
   1  13   6     2290.57     2417.28     37.44 o 
   2  13   6      946.37     1008.24     14.92 o 
   3  13   6      231.29      239.01      7.83 o 
   4  13   6      103.84       91.08      3.26 o 
   5  13   6        3.00        0.54      1.85 o 
   6  13   6        1.12        2.74      1.52 o 
  -6  14   6        0.47        2.22      0.90 o 
  -5  14   6       86.97       92.33      2.58 o 
  -4  14   6       33.94       30.07      2.17 o 
  -3  14   6      328.70      333.64      7.68 o 
  -2  14   6       32.60       26.65      2.48 o 
  -1  14   6      123.62      118.99      6.28 o 
   0  14   6       57.56       58.71      2.87 o 
   1  14   6      397.96      416.62     14.68 o 
   2  14   6       25.08       24.19      1.96 o 
   3  14   6        9.05        7.91      2.17 o 
   4  14   6       36.29       32.84      2.15 o 
   5  14   6       27.07       26.75      4.68 o 
  -6  15   6       94.05       99.20      6.47 o 
  -5  15   6      187.68      207.21      7.61 o 
  -4  15   6       27.29       28.75      2.04 o 
  -3  15   6       23.76       14.22      1.98 o 
  -2  15   6       98.52      104.16      2.47 o 
  -1  15   6      294.35      295.20      7.54 o 
   0  15   6      131.86      116.01      4.71 o 
   1  15   6        0.17        3.44      1.63 o 
   2  15   6        0.62        3.20      1.25 o 
   3  15   6        0.11        1.25      0.76 o 
   4  15   6      348.78      366.49      6.15 o 
   5  15   6       17.52       15.11      1.69 o 
  -5  16   6        6.39        4.80      1.38 o 
  -4  16   6       63.31       68.29      2.11 o 
  -3  16   6       50.81       48.59      1.79 o 
  -2  16   6       10.22        8.02      0.81 o 
  -1  16   6       31.26       32.75      4.35 o 
   0  16   6      111.82      118.24      4.92 o 
   1  16   6      117.94      117.66      5.11 o 
   2  16   6       14.23       12.27      2.61 o 
   3  16   6        8.71        8.14      2.28 o 
   4  16   6        0.78        3.26      1.23 o 
   5  16   6       54.97       53.91      4.58 o 
  -5  17   6        3.53        4.37      1.13 o 
  -4  17   6       47.08       51.11      3.48 o 
  -3  17   6       53.23       46.79      3.48 o 
  -2  17   6      159.32      191.59      7.18 o 
  -1  17   6       47.05       37.85      2.50 o 
   0  17   6        9.13        7.57      0.99 o 
   1  17   6        0.09        3.26      1.09 o 
   2  17   6      120.46      115.43      9.24 o 
   3  17   6       65.54       64.87      3.55 o 
   4  17   6       42.04       42.73      3.06 o 
   5  17   6       25.65       15.42      1.69 o 
  -5  18   6        3.69        4.05      1.09 o 
  -4  18   6        1.75        1.52      1.52 o 
  -3  18   6       86.24       79.33      3.70 o 
  -2  18   6       42.78       39.80      3.70 o 
  -1  18   6       52.90       42.28      2.23 o 
   0  18   6      337.62      370.59      9.35 o 
   1  18   6       80.27       75.68      3.41 o 
   2  18   6        0.12        2.69      1.12 o 
   3  18   6       68.61       63.75      4.30 o 
   4  18   6       17.21       12.29      1.74 o 
  -4  19   6       47.86       42.10      3.15 o 
  -3  19   6       39.06       32.47      2.23 o 
  -2  19   6      610.89      674.38     10.87 o 
  -1  19   6       71.31       68.15      3.37 o 
   0  19   6      162.77      176.30      8.92 o 
   1  19   6       73.43       73.64      3.46 o 
   2  19   6       33.19       27.43      2.40 o 
   3  19   6        1.71        2.28      0.99 o 
   4  19   6       13.07       17.00      1.98 o 
  -4  20   6        0.45        2.01      1.74 o 
  -3  20   6      147.70      147.78      4.00 o 
  -2  20   6      172.90      170.71      5.87 o 
   0  20   6       81.67       82.18     11.63 o 
   1  20   6        0.71        3.04      0.98 o 
   2  20   6       50.20       54.22      4.13 o 
   3  20   6      293.15      328.44     13.00 o 
  -3  21   6        2.55        4.90      2.07 o 
  -2  21   6        1.24        0.22      1.30 o 
  -1  21   6       27.14       28.71      2.83 o 
   0  21   6       83.75       76.62      5.67 o 
   1  21   6        0.49        1.27      0.88 o 
   2  21   6        2.67        3.34      1.30 o 
   3  21   6        4.19        3.78      1.20 o 
  -2  22   6       41.30       41.97      4.35 o 
  -1  22   6      112.08      116.56      6.52 o 
   0  22   6       18.41       11.08      1.45 o 
   1  22   6       27.83       25.50      2.43 o 
   2  22   6       15.63       13.75      2.04 o 
  -1  23   6       59.87       65.68      5.22 o 
   0  23   6       33.04       25.43      2.70 o 
  -7   0   7        0.24        1.71      1.18 o 
  -5   0   7       52.70       46.90      2.53 o 
  -3   0   7       69.51       68.88      2.53 o 
  -1   0   7      565.27      590.95     13.04 o 
   1   0   7      103.98      112.41      5.34 o 
   3   0   7      555.29      558.46     10.44 o 
   5   0   7        5.05        4.35      2.17 o 
   7   0   7       81.31      108.74      6.96 o 
  -8   1   7       14.24       16.40      1.45 o 
  -7   1   7       29.63       25.86      2.45 o 
  -6   1   7        0.31        2.85      0.85 o 
  -5   1   7       13.12       19.04      1.91 o 
  -4   1   7       22.43       19.48      1.87 o 
  -3   1   7      321.09      315.20      3.80 o 
  -2   1   7      329.36      351.09      3.97 o 
  -1   1   7      819.07      840.91      4.05 o 
   0   1   7       87.74       74.90      4.13 o 
   1   1   7       11.56       24.07      0.90 o 
   2   1   7       58.27       48.01      1.60 o 
   3   1   7       67.65       51.32      2.28 o 
   4   1   7       80.12       72.71      3.00 o 
   5   1   7      100.55       93.12      2.92 o 
   6   1   7        4.61        3.26      1.15 o 
   7   1   7       92.12      111.36      5.07 o 
  -8   2   7        3.41        2.90      0.87 o 
  -7   2   7       28.80       21.58      1.88 o 
  -6   2   7      212.36      211.51      6.56 o 
  -5   2   7       82.94       73.93      4.65 o 
  -4   2   7      126.65      107.58      6.52 o 
  -3   2   7      182.73      231.66      8.91 o 
  -2   2   7      867.91      930.69      6.76 o 
  -1   2   7     1122.96     1258.68      6.85 o 
   0   2   7     5339.01     3998.20     26.76 o 
   1   2   7        6.29        4.90      0.35 o 
   2   2   7      646.34      695.31      8.52 o 
   3   2   7        0.10        2.21      2.17 o 
   4   2   7        4.41        2.61      1.52 o 
   5   2   7        0.84        2.52      1.41 o 
   6   2   7       18.36       11.78      3.04 o 
   7   2   7       55.34       66.63      4.07 o 
  -7   3   7        1.44        4.11      1.31 o 
  -6   3   7        0.01        1.75      0.68 o 
  -5   3   7      172.22      135.06      5.62 o 
  -4   3   7       39.43       36.88      3.15 o 
  -3   3   7       31.64       14.59      0.91 o 
  -2   3   7        5.31        6.01      0.57 o 
  -1   3   7      898.13      941.11      5.45 o 
   0   3   7     2557.96     2824.28     11.03 o 
   1   3   7       13.09        9.72      1.09 o 
   2   3   7        7.21        4.99      0.83 o 
   4   3   7       15.70       17.62      2.61 o 
   5   3   7      742.92      816.20     13.13 o 
   6   3   7       26.25       20.99      2.53 o 
   7   3   7        2.85        3.55      1.15 o 
  -7   4   7        4.54        5.35      1.17 o 
  -6   4   7       15.35        8.52      1.60 o 
  -5   4   7      264.66      286.23      7.82 o 
  -4   4   7        0.37        1.20      0.99 o 
  -3   4   7      229.55      187.90      5.34 o 
  -2   4   7      223.09      191.46      5.02 o 
  -1   4   7      128.01       87.63      1.93 o 
   0   4   7      408.53      403.83      2.46 o 
   1   4   7     1177.04     1199.86      7.05 o 
   2   4   7      266.90      247.31      4.22 o 
   3   4   7      315.57      312.29      6.74 o 
   4   4   7      523.30      540.41     14.35 o 
   5   4   7      119.77      123.95      4.13 o 
   6   4   7       16.33        6.81      1.63 o 
   7   4   7       35.37       32.40      3.91 o 
  -7   5   7       29.16       26.19      1.88 o 
  -6   5   7      238.96      242.94      4.12 o 
  -5   5   7       28.01       29.45      1.48 o 
  -4   5   7        0.01        3.42      0.81 o 
  -3   5   7       40.27       45.54      1.64 o 
  -2   5   7      294.27      326.95      4.27 o 
  -1   5   7     3715.60     3836.28     28.46 o 
   0   5   7        9.22       13.89      2.11 o 
   1   5   7     1176.86     1287.06      8.47 o 
   2   5   7      144.47      128.52      2.42 o 
   3   5   7      422.19      461.78     11.77 o 
   4   5   7       97.71       99.76      2.66 o 
   5   5   7       27.64       25.79      2.29 o 
   6   5   7        5.80        4.76      1.36 o 
   7   5   7        0.32        2.05      1.36 o 
  -7   6   7       17.41       15.25      1.29 o 
  -6   6   7        0.02        3.01      0.89 o 
  -5   6   7      573.12      568.68      5.27 o 
  -4   6   7      188.73      158.23      6.56 o 
  -3   6   7        3.75        2.17      0.60 o 
  -2   6   7       32.17       54.50      2.57 o 
  -1   6   7      560.75      569.48      4.41 o 
   0   6   7       52.20       49.00      1.30 o 
   1   6   7       70.72       50.07      1.28 o 
   2   6   7      126.06      134.22      2.51 o 
   3   6   7        2.53        3.37      0.78 o 
   4   6   7       22.48       14.17      1.96 o 
   5   6   7       22.78       25.78      2.31 o 
   6   6   7        6.75        7.01      1.25 o 
   7   6   7        6.40        6.92      1.88 o 
  -7   7   7        1.64        2.57      0.64 o 
  -6   7   7       38.70       35.83      1.85 o 
  -5   7   7       51.47       46.03      2.73 o 
  -4   7   7      357.52      382.69      7.84 o 
  -3   7   7      213.79      196.67      4.75 o 
  -2   7   7       85.94      111.68      2.40 o 
  -1   7   7        0.75        1.07      0.15 o 
   0   7   7        8.76       11.59      1.25 o 
   1   7   7        1.42        5.75      0.25 o 
   2   7   7       56.37       63.41      1.59 o 
   3   7   7       96.73       81.59      3.31 o 
   4   7   7        4.93        3.39      1.04 o 
   5   7   7      106.51      102.24      8.48 o 
   6   7   7       50.08       48.74      2.82 o 
  -7   8   7        3.78        1.86      0.70 o 
  -6   8   7        4.61        4.11      0.76 o 
  -5   8   7        6.47        5.31      0.88 o 
  -4   8   7      186.26      195.09      5.77 o 
  -3   8   7      299.22      336.98      4.90 o 
  -2   8   7      334.28      330.89      3.12 o 
  -1   8   7       63.12       52.75      1.88 o 
   0   8   7      336.65      293.10     15.31 o 
   1   8   7     1342.28     1446.40     26.75 o 
   2   8   7       86.50       75.05      1.34 o 
   3   8   7        1.66        3.57      0.66 o 
   4   8   7      154.03      140.26      3.90 o 
   5   8   7        8.28        9.17      1.30 o 
   6   8   7       32.16       28.61      1.88 o 
  -7   9   7       43.01       44.98      2.68 o 
  -6   9   7        3.16        4.47      1.29 o 
  -5   9   7       25.50       23.89      1.46 o 
  -4   9   7       15.43       13.11      1.24 o 
  -3   9   7      316.87      300.69      4.50 o 
  -2   9   7        0.01        1.54      0.38 o 
  -1   9   7        1.91        0.67      0.41 o 
   0   9   7       68.43       63.17      4.46 o 
   2   9   7       62.03       59.78      2.45 o 
   3   9   7        0.16        1.13      0.60 o 
   4   9   7      161.33      152.92      2.87 o 
   5   9   7       52.55       47.28      2.19 o 
   6   9   7        1.99        3.04      1.96 o 
  -7  10   7        6.31        4.45      1.10 o 
  -6  10   7       49.88       51.56      2.02 o 
  -5  10   7      681.85      753.25      8.03 o 
  -4  10   7        4.00        4.00      0.86 o 
  -3  10   7     1611.75     1675.78     18.61 o 
  -2  10   7      135.48      141.07      3.40 o 
  -1  10   7      231.26      236.47      7.15 o 
   1  10   7       96.12      104.38      8.48 o 
   2  10   7      931.52      982.04      9.44 o 
   3  10   7      469.45      519.43     13.71 o 
   4  10   7       86.40       79.67      2.03 o 
   5  10   7        0.97        2.51      1.15 o 
   6  10   7       46.12       44.58      4.78 o 
  -7  11   7       14.04        9.25      1.27 o 
  -6  11   7        2.92        2.49      0.68 o 
  -5  11   7      149.74      166.86      3.28 o 
  -4  11   7     1628.67     1863.60     11.04 o 
  -3  11   7      365.70      407.94      6.42 o 
  -2  11   7      141.66      156.43      3.62 o 
  -1  11   7      242.82      235.68      6.57 o 
   0  11   7       25.39       22.34      1.45 o 
   1  11   7       41.76       47.13      3.26 o 
   2  11   7       39.60       45.65      2.81 o 
   3  11   7       49.32       47.19      3.91 o 
   4  11   7      154.75      150.56      4.53 o 
   5  11   7       14.30       15.70      4.68 o 
   6  11   7       42.78       35.43      3.00 o 
  -6  12   7        2.52        2.82      0.81 o 
  -5  12   7       90.05       85.84      4.63 o 
  -4  12   7      258.95      266.83      5.64 o 
  -3  12   7       26.98       30.59      1.37 o 
  -2  12   7      234.47      213.50      5.22 o 
  -1  12   7      318.31      329.41      6.85 o 
   0  12   7      470.04      443.33      9.35 o 
   1  12   7      258.92      257.40      8.12 o 
   2  12   7      230.86      228.54      7.72 o 
   3  12   7      929.83     1005.54     20.77 o 
   4  12   7       11.63        9.88      2.72 o 
   5  12   7       57.81       48.82      3.06 o 
   6  12   7       18.65       16.76      2.94 o 
  -6  13   7       28.07       23.58      1.87 o 
  -5  13   7       19.23       19.17      2.01 o 
  -4  13   7       40.95       38.49      1.76 o 
  -3  13   7      178.84      176.29      4.06 o 
  -2  13   7      334.45      320.97      5.43 o 
  -1  13   7        0.15        0.59      0.70 o 
   0  13   7      254.99      240.55     12.40 o 
   1  13   7      454.89      507.90      9.61 o 
   2  13   7      129.43      125.57     10.66 o 
   3  13   7      160.75      176.72      5.63 o 
   4  13   7        0.04        1.50      1.30 o 
   5  13   7       72.16       76.88      3.53 o 
  -6  14   7        2.90        3.05      1.15 o 
  -5  14   7      317.78      359.64      4.82 o 
  -4  14   7       60.38       59.29      2.54 o 
  -3  14   7      157.32      171.85      2.79 o 
  -2  14   7      166.65      148.75      6.52 o 
  -1  14   7      124.26      128.31      7.50 o 
   0  14   7      825.22      888.00     13.45 o 
   1  14   7      244.04      246.39     12.61 o 
   2  14   7       58.31       54.52      3.16 o 
   3  14   7      361.00      376.25     11.20 o 
   4  14   7      113.52      116.21      3.81 o 
   5  14   7        9.02        6.67      1.36 o 
  -6  15   7       26.49       22.56      1.75 o 
  -5  15   7       21.84       18.73      1.65 o 
  -4  15   7       20.91       20.26      1.72 o 
  -3  15   7      182.37      173.07      3.58 o 
  -2  15   7       84.59       85.47      3.91 o 
  -1  15   7        6.40        4.52      1.20 o 
   0  15   7       15.37        7.32      1.20 o 
   1  15   7      123.73      122.56      5.29 o 
   2  15   7        9.25       12.92      2.28 o 
   3  15   7        2.82        1.60      1.41 o 
   4  15   7        0.07        3.37      1.23 o 
   5  15   7        0.76        1.73      1.15 o 
  -5  16   7       92.58       96.99      3.08 o 
  -4  16   7       12.91        7.75      1.07 o 
  -3  16   7        2.71        3.52      1.34 o 
  -2  16   7       89.14       73.29      3.70 o 
  -1  16   7       24.08       23.85      1.85 o 
   0  16   7      127.27      129.01      5.44 o 
   1  16   7      190.37      198.22      8.37 o 
   2  16   7      145.86      136.01      7.94 o 
   3  16   7      152.99      173.07      5.14 o 
   4  16   7        8.42       11.70      2.28 o 
   5  16   7        5.84        2.22      1.74 o 
  -5  17   7      238.71      286.86      9.53 o 
  -4  17   7       26.05       18.70      3.04 o 
  -3  17   7       43.89       41.59      3.70 o 
  -2  17   7       92.62       85.68      4.13 o 
  -1  17   7       44.97       42.78      2.40 o 
   0  17   7        0.02        0.98      0.92 o 
   1  17   7       63.86       66.92      3.46 o 
   2  17   7       32.23       36.81      5.65 o 
   3  17   7       77.04       92.27      4.78 o 
   4  17   7        1.61        1.25      0.99 o 
  -5  18   7       60.40       62.94      8.59 o 
  -4  18   7        0.69        5.55      1.96 o 
  -3  18   7        3.20        2.39      1.08 o 
  -2  18   7        4.92        4.13      2.17 o 
  -1  18   7      196.94      214.98      5.65 o 
   0  18   7        3.76        2.39      0.99 o 
   1  18   7        8.04        5.80      3.04 o 
   2  18   7        4.58        5.38      1.08 o 
   3  18   7      235.95      276.25      9.89 o 
   4  18   7        6.24        6.74      1.30 o 
  -4  19   7        1.91        0.33      1.08 o 
  -3  19   7       42.07       31.77      3.37 o 
  -2  19   7       33.95       30.66      2.83 o 
  -1  19   7       83.25       78.51      3.86 o 
   0  19   7        2.44        1.48      1.09 o 
   1  19   7      159.96      159.61      5.76 o 
   2  19   7       43.29       33.92      2.83 o 
   3  19   7        0.97        2.78      1.25 o 
  -4  20   7      139.83      158.75      7.46 o 
  -3  20   7       13.29        9.81      1.57 o 
  -2  20   7        2.43        3.04      1.52 o 
  -1  20   7       25.90       29.22      2.23 o 
   0  20   7        2.86        3.03      1.85 o 
   1  20   7        0.02        2.75      2.28 o 
   2  20   7        1.41        2.27      0.88 o 
   3  20   7       60.36       53.45      5.23 o 
  -3  21   7      442.82      487.83     10.18 o 
  -2  21   7       33.25       26.53      2.83 o 
  -1  21   7       80.82       73.07      4.57 o 
   0  21   7        7.32        6.88      1.30 o 
   1  21   7       24.73       27.68      2.61 o 
   2  21   7      192.45      199.29     27.62 o 
  -2  22   7       18.77        9.57      2.17 o 
  -1  22   7        0.06        0.00      1.52 o 
   0  22   7        1.95        3.75      1.45 o 
   1  22   7       93.38      102.69     10.11 o 
  -6   0   8       98.74       87.75      3.78 o 
  -4   0   8      902.57      904.89     22.83 o 
  -2   0   8     1894.07     1976.19     18.22 o 
   0   0   8      341.76      378.73      4.96 o 
   2   0   8        4.73        4.87      0.77 o 
   4   0   8      427.76      444.07     10.87 o 
   6   0   8      278.22      292.28      7.83 o 
  -7   1   8       22.94       18.71      1.98 o 
  -6   1   8        0.40        2.19      0.78 o 
  -5   1   8      174.33      147.09      9.46 o 
  -4   1   8      272.52      258.63      4.71 o 
  -3   1   8      188.35      182.17      3.69 o 
  -2   1   8      117.57      101.75      1.76 o 
  -1   1   8      207.83      165.59      4.51 o 
   0   1   8      458.68      464.29      4.11 o 
   1   1   8        0.02        1.18      0.40 o 
   2   1   8      104.09       91.07      3.01 o 
   3   1   8      250.97      250.09      8.23 o 
   4   1   8      133.26      114.76      3.30 o 
   5   1   8       97.03       83.29      2.94 o 
   6   1   8      103.29      111.57      3.54 o 
   7   1   8       51.46       51.54      3.97 o 
  -7   2   8       13.24       10.09      1.67 o 
  -6   2   8       68.04       48.89      2.26 o 
  -5   2   8       24.60       14.10      2.30 o 
  -4   2   8      200.25      220.54      4.23 o 
  -3   2   8      176.24      193.08      4.83 o 
  -2   2   8        4.44        7.28      0.68 o 
  -1   2   8     1333.43     1533.05      9.08 o 
   0   2   8      552.80      581.97      6.37 o 
   1   2   8      211.71      211.20      2.35 o 
   2   2   8      149.56      106.50      2.34 o 
   3   2   8       41.58       46.54      3.04 o 
   4   2   8       36.09       24.95      1.45 o 
   5   2   8       44.89       37.05      3.81 o 
   6   2   8      141.10      154.80      8.81 o 
   7   2   8       68.92       70.68      5.60 o 
  -7   3   8      277.36      321.89      5.89 o 
  -6   3   8       41.86       35.51      3.82 o 
  -5   3   8        2.16        4.10      0.74 o 
  -4   3   8       21.90       20.67      1.49 o 
  -3   3   8      388.50      374.17      4.97 o 
  -2   3   8     1768.62     2017.73     18.60 o 
  -1   3   8      115.04      116.07      3.22 o 
   0   3   8      111.92      153.50      2.25 o 
   1   3   8      299.92      296.12      4.99 o 
   2   3   8      799.47      791.01      7.63 o 
   3   3   8      169.87      160.07      4.51 o 
   4   3   8      554.28      707.87     15.66 o 
   5   3   8       50.93       35.21      1.88 o 
   6   3   8       12.07        7.40      1.41 o 
   7   3   8       13.59        8.47      1.57 o 
  -7   4   8      223.61      240.80     10.42 o 
  -6   4   8       10.19        6.20      0.85 o 
  -5   4   8       13.54        6.85      0.82 o 
  -4   4   8      512.01      533.09      8.49 o 
  -3   4   8      100.36       78.51      7.39 o 
  -2   4   8      564.40      582.51      7.45 o 
  -1   4   8       60.49       63.20      1.91 o 
   0   4   8     1685.80     1866.26     10.48 o 
   1   4   8       14.62       14.39      1.24 o 
   2   4   8        0.46        0.85      0.25 o 
   3   4   8        7.49        3.99      0.65 o 
   4   4   8      179.64      178.33      6.52 o 
   5   4   8       66.75       59.92      2.51 o 
   6   4   8      121.67      125.26      5.00 o 
   7   4   8        9.79        8.56      1.57 o 
  -7   5   8        0.82        2.13      0.99 o 
  -6   5   8       72.60       72.20      2.32 o 
  -5   5   8      196.94      171.38      4.11 o 
  -4   5   8       54.69       54.26      3.56 o 
  -3   5   8        3.14        2.56      0.69 o 
  -2   5   8      271.90      305.42      5.62 o 
  -1   5   8      397.22      366.25      3.80 o 
   0   5   8        0.06        0.98      0.77 o 
   1   5   8        5.13        2.76      0.23 o 
   2   5   8      153.65      136.64      3.07 o 
   3   5   8       39.63       33.02      2.98 o 
   4   5   8        4.61        9.37      4.13 o 
   5   5   8        5.46        4.74      1.41 o 
   6   5   8        5.12        3.45      1.61 o 
  -7   6   8        5.66        3.92      0.76 o 
  -6   6   8        4.48        4.79      0.84 o 
  -5   6   8       56.95       41.38      2.45 o 
  -4   6   8      144.68      126.55      6.66 o 
  -3   6   8     1573.98     1702.88     18.51 o 
  -2   6   8        8.60        7.23      0.64 o 
  -1   6   8     1253.90     1320.86      9.47 o 
   0   6   8      117.33      106.32      1.92 o 
   1   6   8       12.57       11.98      0.56 o 
   2   6   8       92.14       95.94      3.48 o 
   3   6   8       18.97       16.43      1.92 o 
   4   6   8      214.17      236.05      3.58 o 
   5   6   8        2.14        2.95      1.04 o 
   6   6   8      170.09      163.33      4.12 o 
  -7   7   8        0.01        2.31      0.75 o 
  -6   7   8       26.94       24.94      2.80 o 
  -5   7   8       30.50       33.97      1.79 o 
  -4   7   8      294.66      311.80      7.45 o 
  -3   7   8       41.29       39.22      3.74 o 
  -2   7   8       95.26       88.35      7.01 o 
  -1   7   8      281.76      273.58      5.51 o 
   0   7   8      331.46      331.23      3.74 o 
   1   7   8      210.60      214.17      3.53 o 
   2   7   8      287.28      249.63      6.84 o 
   3   7   8      198.79      222.03      4.85 o 
   4   7   8      110.93      104.24      2.91 o 
   5   7   8       47.20       48.82      2.09 o 
   6   7   8        0.02        1.72      0.88 o 
  -7   8   8       29.29       24.20      1.47 o 
  -6   8   8       78.03       78.12      2.67 o 
  -5   8   8       21.37       15.98      1.16 o 
  -4   8   8       51.00       48.00      3.40 o 
  -3   8   8      517.09      521.81      7.03 o 
  -2   8   8       91.49       88.30      3.59 o 
  -1   8   8       96.92       79.33      2.41 o 
   2   8   8      366.37      364.62      4.81 o 
   3   8   8        9.34        9.84      2.32 o 
   4   8   8       66.64       74.24      2.03 o 
   5   8   8       61.85       57.14      2.42 o 
   6   8   8      117.08      112.43      5.65 o 
  -7   9   8       13.41       10.40      1.40 o 
  -6   9   8       29.50       28.88      1.66 o 
  -5   9   8       14.29       13.12      1.66 o 
  -4   9   8      756.91      787.43     10.04 o 
  -3   9   8      377.12      397.31      5.36 o 
  -2   9   8       12.60       10.34      0.94 o 
  -1   9   8       78.95       72.92      1.52 o 
   1   9   8      966.21     1036.42     12.61 o 
   2   9   8      115.76      111.48      2.19 o 
   3   9   8      340.40      363.97      5.18 o 
   4   9   8        9.12        4.47      0.90 o 
   5   9   8        1.61        2.28      1.23 o 
   6   9   8       78.03       95.99      4.38 o 
  -7  10   8        4.76        4.70      1.03 o 
  -6  10   8       28.06       31.27      2.59 o 
  -5  10   8       26.68       24.42      1.79 o 
  -4  10   8       31.61       24.42      2.91 o 
  -3  10   8      203.14      218.04      4.52 o 
  -2  10   8       11.38        8.90      0.62 o 
  -1  10   8        9.80        6.25      0.43 o 
   0  10   8     1276.10     1412.90     16.15 o 
   1  10   8       41.64       35.75      3.23 o 
   2  10   8      416.99      442.58      6.55 o 
   3  10   8      135.94      115.68      2.87 o 
   4  10   8       51.92       48.52      2.61 o 
   5  10   8       68.40       72.08      4.02 o 
   6  10   8       32.20       36.45      2.91 o 
  -6  11   8        3.53        5.48      1.51 o 
  -5  11   8        0.19        1.92      0.78 o 
  -4  11   8       93.19       91.48      2.31 o 
  -3  11   8       24.20       24.38      1.72 o 
  -2  11   8       31.64       29.38      0.98 o 
  -1  11   8      204.83      199.02      6.69 o 
   0  11   8        5.93        7.55      1.09 o 
   1  11   8      283.00      294.03      7.69 o 
   2  11   8     1005.86     1071.26     15.69 o 
   3  11   8      479.27      485.03      8.67 o 
   4  11   8       90.85       79.40      3.08 o 
   5  11   8        8.54        5.21      3.04 o 
   6  11   8        9.19       10.62      1.83 o 
  -6  12   8        1.35        2.47      1.06 o 
  -5  12   8       26.88       21.60      1.80 o 
  -4  12   8       23.40       21.51      3.44 o 
  -3  12   8       38.79       29.05      1.40 o 
  -2  12   8      141.87      140.92      7.94 o 
  -1  12   8        8.55        4.13      0.84 o 
   0  12   8      360.39      388.76     23.70 o 
   1  12   8     1608.34     1743.41     27.83 o 
   3  12   8       18.58       18.85      2.27 o 
   4  12   8       38.46       32.64      2.31 o 
   5  12   8       23.04       22.66      2.09 o 
  -6  13   8        2.57        2.42      0.72 o 
  -5  13   8       82.06       87.50      2.52 o 
  -4  13   8      271.92      286.96      3.94 o 
  -3  13   8      113.97      116.71      4.02 o 
  -2  13   8        7.57        7.77      3.70 o 
  -1  13   8       51.50       43.28      2.29 o 
   0  13   8      304.63      316.59      6.23 o 
   1  13   8       99.34      104.25      6.96 o 
   2  13   8        0.02        0.43      1.04 o 
   3  13   8       13.06        8.87      1.41 o 
   4  13   8      214.65      232.99      5.55 o 
  -6  14   8       19.92       17.80      1.70 o 
  -5  14   8       47.67       47.89      2.33 o 
  -4  14   8       39.55       37.51      2.48 o 
  -3  14   8      163.60      196.48      4.74 o 
  -2  14   8       66.50       43.06      3.48 o 
  -1  14   8      133.74      123.97      5.10 o 
   0  14   8      191.95      179.47     12.50 o 
   1  14   8      110.87      109.30      4.88 o 
   2  14   8        2.74        4.69      1.04 o 
   3  14   8      376.94      417.01      6.46 o 
   4  14   8       35.67       30.23      2.45 o 
   5  14   8       95.24      109.39      4.91 o 
  -6  15   8      119.92      142.91      6.69 o 
  -5  15   8       53.89       58.72      4.41 o 
  -4  15   8       95.11      101.90      3.35 o 
  -3  15   8       43.96       39.77      2.38 o 
  -2  15   8      284.60      295.32      8.92 o 
  -1  15   8        3.75        3.26      0.99 o 
   0  15   8      106.59      117.27      4.90 o 
   1  15   8       29.16       27.19      2.00 o 
   2  15   8      255.36      273.97      8.55 o 
   3  15   8      256.57      298.42      7.18 o 
   4  15   8       14.51       12.09      3.91 o 
   5  15   8      128.10      159.88     11.44 o 
  -5  16   8        2.72        3.48      1.36 o 
  -4  16   8       31.92       39.50      4.57 o 
  -3  16   8        3.77        5.82      1.76 o 
  -2  16   8        0.44        2.17      2.39 o 
  -1  16   8      204.79      192.06     13.37 o 
   0  16   8        0.00        4.30      2.39 o 
   1  16   8        7.32        6.62      1.38 o 
   2  16   8       53.06       52.48      3.19 o 
   3  16   8      196.73      233.43     18.48 o 
   4  16   8       23.35       23.88      4.46 o 
  -5  17   8        0.49        1.77      2.61 o 
  -4  17   8        0.03        2.50      1.08 o 
  -3  17   8      117.68      113.46      3.53 o 
  -2  17   8        9.87       12.83      2.61 o 
  -1  17   8       41.96       36.98      2.60 o 
   0  17   8        3.70        3.03      1.15 o 
   1  17   8       12.88       12.79      1.51 o 
   2  17   8        0.97        2.49      1.04 o 
   3  17   8       29.95       26.38      2.51 o 
   4  17   8      357.88      433.82     28.05 o 
  -4  18   8       38.65       40.70      2.92 o 
  -3  18   8      122.81      132.66      5.65 o 
  -2  18   8       36.59       22.18      3.48 o 
  -1  18   8       36.86       30.09      2.40 o 
   0  18   8      116.60      114.32      4.68 o 
   1  18   8        9.69        9.90      2.39 o 
   2  18   8      126.67      131.74      5.24 o 
   3  18   8        2.70        4.53      1.41 o 
   4  18   8       71.67       81.75      5.82 o 
  -4  19   8        1.62        2.74      1.30 o 
  -3  19   8        0.23        3.48      1.36 o 
  -1  19   8      116.89      122.00      4.45 o 
   0  19   8        1.65        4.59      1.30 o 
   1  19   8        6.79        6.99      1.23 o 
   2  19   8        1.56        1.96      1.85 o 
   3  19   8       69.72       64.71      4.92 o 
  -3  20   8        0.92        3.65      1.28 o 
  -2  20   8       11.59        7.61      2.17 o 
  -1  20   8        0.06        0.75      0.84 o 
   0  20   8       62.21       56.18      3.62 o 
   1  20   8        8.38        6.10      1.23 o 
   2  20   8      182.31      213.17     26.21 o 
   3  20   8      200.95      209.49     20.44 o 
  -3  21   8        1.45        4.80      1.51 o 
  -2  21   8       16.25       15.88      2.83 o 
  -1  21   8        0.42        1.30      1.52 o 
   0  21   8       14.05       12.63      1.67 o 
   1  21   8        2.76        4.95      1.12 o 
   2  21   8        0.21        1.38      1.09 o 
  -1  22   8      105.45      104.17     10.87 o 
   0  22   8       10.93        7.17      2.17 o 
   1  22   8      196.74      211.93     25.99 o 
  -7   0   9        0.68        3.04      1.04 o 
  -5   0   9      112.42      108.19      5.22 o 
  -3   0   9       57.25       71.24      2.69 o 
  -1   0   9      908.42     1018.20     14.35 o 
   1   0   9     1297.94     1590.59     19.91 o 
   3   0   9       70.69       54.63      5.00 o 
   5   0   9      176.95      204.86      5.87 o 
  -7   1   9       23.58       17.05      1.76 o 
  -6   1   9        0.17        1.81      0.60 o 
  -5   1   9       38.89       34.83      1.66 o 
  -4   1   9        0.14        3.10      0.95 o 
  -3   1   9       70.13       55.36      1.63 o 
  -2   1   9     1531.08     1565.32     14.10 o 
  -1   1   9      471.76      501.38      7.46 o 
   0   1   9       21.75       16.93      0.82 o 
   1   1   9       41.48       23.35      1.58 o 
   2   1   9       70.31       80.89      2.14 o 
   3   1   9       26.52       12.47      1.74 o 
   4   1   9       29.78       21.82      1.61 o 
   5   1   9       39.29       37.62      2.00 o 
   6   1   9       35.28       26.65      2.38 o 
  -7   2   9        0.80        2.41      0.84 o 
  -6   2   9       41.06       41.48      2.61 o 
  -5   2   9      115.10      118.64      3.55 o 
  -4   2   9        0.40        1.25      0.73 o 
  -3   2   9        3.82        4.15      1.15 o 
  -2   2   9      751.86      804.37      8.99 o 
  -1   2   9        4.89        5.21      0.91 o 
   0   2   9      213.66      183.57      3.19 o 
   1   2   9      183.11      173.28      4.02 o 
   2   2   9      108.17      117.44      2.98 o 
   3   2   9       87.96       92.20      2.55 o 
   4   2   9       19.17       16.45      1.45 o 
   5   2   9        1.36        2.49      1.04 o 
   6   2   9        0.23        2.86      1.04 o 
  -7   3   9      141.80      153.39      6.78 o 
  -6   3   9       18.60       19.59      1.70 o 
  -5   3   9      354.34      371.58      6.99 o 
  -4   3   9       21.32       16.76      1.45 o 
  -3   3   9      297.75      286.13      4.61 o 
  -2   3   9     1413.85     1593.56     17.98 o 
  -1   3   9     1153.60     1107.85      8.72 o 
   0   3   9      534.53      517.69      4.31 o 
   1   3   9      117.66      120.65      3.35 o 
   2   3   9        0.26        0.72      0.51 o 
   3   3   9       97.74       86.44      2.32 o 
   4   3   9       40.20       32.24      1.58 o 
   5   3   9       20.40       19.93      2.00 o 
   6   3   9       86.85      103.98      6.52 o 
  -7   4   9       23.56       29.51      1.94 o 
  -6   4   9      154.11      136.68      5.27 o 
  -5   4   9      218.98      214.00      3.43 o 
  -4   4   9       66.97       57.11      3.86 o 
  -3   4   9        4.83        4.43      0.72 o 
  -2   4   9       69.38       68.55      2.13 o 
  -1   4   9      240.26      202.70      3.25 o 
   0   4   9      297.43      302.36      2.65 o 
   1   4   9      243.11      246.05      4.19 o 
   2   4   9      633.25      675.90      8.00 o 
   3   4   9        3.84        4.85      0.73 o 
   4   4   9      101.74       88.41      3.38 o 
   5   4   9        9.81        4.58      1.04 o 
   6   4   9        5.17        9.32      2.39 o 
  -7   5   9       16.81       12.93      2.23 o 
  -6   5   9       71.08       58.15      2.30 o 
  -5   5   9      189.63      198.54      3.84 o 
  -4   5   9      674.88      700.47      8.94 o 
  -3   5   9      573.31      567.20      7.58 o 
  -2   5   9        1.30        2.25      0.68 o 
  -1   5   9     2346.12     2564.88     25.26 o 
   0   5   9       32.81       21.11      0.80 o 
   1   5   9      302.94      330.62      3.37 o 
   2   5   9      295.30      294.38      5.33 o 
   3   5   9       62.91       56.47      2.01 o 
   4   5   9        3.88        3.94      1.36 o 
   5   5   9       55.83       64.27      3.59 o 
   6   5   9        0.67        0.74      0.99 o 
  -7   6   9       38.68       44.40      2.73 o 
  -6   6   9        1.46        2.51      0.67 o 
  -5   6   9      186.64      196.74      5.44 o 
  -4   6   9      986.60     1006.66     22.54 o 
  -3   6   9      448.29      467.72      7.53 o 
  -2   6   9      270.38      261.99      7.62 o 
  -1   6   9       33.83       21.58      1.84 o 
   0   6   9        0.16        1.54      0.27 o 
   1   6   9       11.66        7.07      0.50 o 
   2   6   9       58.56       59.63      1.51 o 
   3   6   9      671.26      702.36      9.93 o 
   4   6   9        0.04        2.08      1.25 o 
   5   6   9        2.16        1.51      0.83 o 
   6   6   9       17.44       19.65      1.83 o 
  -7   7   9      111.40      124.71      4.74 o 
  -6   7   9        5.74        4.24      1.32 o 
  -5   7   9       94.47       89.85      2.40 o 
  -4   7   9     1143.73     1211.53     22.04 o 
  -3   7   9        0.37        1.70      0.69 o 
  -2   7   9     1442.10     1483.02     18.68 o 
  -1   7   9       60.39       74.45      1.49 o 
   0   7   9       52.06       43.15      0.88 o 
   1   7   9       28.16       31.64      0.90 o 
   2   7   9      298.60      308.37      3.84 o 
   3   7   9      954.08     1015.24     10.06 o 
   4   7   9       10.30        5.44      0.92 o 
   5   7   9        1.11        1.47      0.71 o 
   6   7   9       57.58       56.67      3.90 o 
  -7   8   9        5.80        5.97      1.19 o 
  -6   8   9        5.76        4.80      0.67 o 
  -5   8   9       28.95       27.98      1.99 o 
  -4   8   9       52.23       47.83      1.93 o 
  -3   8   9      120.87      115.29      3.41 o 
  -2   8   9      244.42      205.83      5.27 o 
  -1   8   9       73.86       63.94      2.20 o 
   0   8   9        0.00        3.26      1.30 o 
   1   8   9      232.38      245.67      7.94 o 
   2   8   9      608.32      643.48      6.71 o 
   3   8   9      118.66      122.13      2.39 o 
   4   8   9       26.48       24.11      1.87 o 
   5   8   9       53.78       52.95      4.57 o 
   6   8   9        4.25        3.00      1.41 o 
  -7   9   9       15.82       11.85      1.44 o 
  -6   9   9       12.72        9.84      1.15 o 
  -5   9   9      123.27      136.44      2.88 o 
  -4   9   9      140.19      145.64      5.15 o 
  -3   9   9     1172.38     1262.25     14.45 o 
  -2   9   9        7.65        4.32      0.49 o 
  -1   9   9       60.03       59.21      1.47 o 
   0   9   9      499.67      496.63      9.69 o 
   1   9   9      356.16      386.57     10.17 o 
   2   9   9     3009.97     3162.67     45.45 o 
   3   9   9      146.01      135.97      2.73 o 
   4   9   9        0.04        1.76      1.41 o 
   5   9   9       12.31        8.80      1.61 o 
   6   9   9        0.06        3.31      1.45 o 
  -7  10   9        3.03        5.02      0.88 o 
  -6  10   9       15.09       13.71      1.17 o 
  -5  10   9       26.44       21.44      1.58 o 
  -4  10   9       16.03       15.14      1.13 o 
  -3  10   9      586.42      624.01      8.76 o 
  -2  10   9      142.30      156.68      3.64 o 
  -1  10   9        7.42        4.35      0.54 o 
   0  10   9      288.88      286.76     22.73 o 
   1  10   9      474.82      462.19     11.55 o 
   2  10   9       19.50       14.24      3.37 o 
   3  10   9       95.67      110.85      4.95 o 
   4  10   9       98.33       91.34      3.23 o 
   5  10   9        1.19        4.65      2.72 o 
   6  10   9       16.85       14.19      4.13 o 
  -6  11   9       41.79       33.76      1.79 o 
  -5  11   9        8.01        8.52      1.66 o 
  -4  11   9      272.24      302.22     10.38 o 
  -3  11   9      114.07      110.68      6.00 o 
  -2  11   9       24.46       20.96      1.72 o 
  -1  11   9      183.59      192.96     10.30 o 
   0  11   9       30.61       41.63      2.49 o 
   1  11   9       90.81       90.50     12.29 o 
   2  11   9      101.23       95.80      8.05 o 
   3  11   9        0.33        0.33      1.08 o 
   4  11   9        2.35        2.19      1.41 o 
   5  11   9        0.91        1.09      1.38 o 
  -6  12   9      169.53      206.09      6.02 o 
  -5  12   9      104.20       99.31      2.65 o 
  -4  12   9      321.14      336.73      9.21 o 
  -3  12   9      431.23      493.44     10.00 o 
  -2  12   9       27.49       31.28      1.18 o 
  -1  12   9       72.60       77.15      3.46 o 
   0  12   9        2.50        2.54      0.99 o 
   1  12   9       63.94       73.38      3.33 o 
   2  12   9      426.61      454.20     11.42 o 
   3  12   9       31.62       32.96      3.48 o 
   4  12   9        0.05        1.20      1.96 o 
   5  12   9       61.48       57.82      3.30 o 
  -6  13   9        1.80        2.03      0.92 o 
  -5  13   9      125.76      137.60      3.10 o 
  -4  13   9       52.59       51.29      3.02 o 
  -3  13   9      223.53      250.13      7.18 o 
  -2  13   9       99.98       82.64      4.78 o 
  -1  13   9        6.05        5.66      0.99 o 
   0  13   9      191.82      186.88      6.41 o 
   1  13   9       10.61        7.39      1.74 o 
   2  13   9      272.11      262.76     10.44 o 
   3  13   9      223.86      240.48      6.81 o 
   4  13   9        0.91        6.16      1.45 o 
   5  13   9        9.34        7.70      1.72 o 
  -6  14   9        0.72        2.67      1.16 o 
  -5  14   9       61.51       63.20      2.54 o 
  -4  14   9       78.86       84.14      3.02 o 
  -3  14   9      251.60      242.70      8.48 o 
  -2  14   9       33.38       33.93      3.04 o 
  -1  14   9        0.86        1.56      0.99 o 
   0  14   9      347.31      303.93     18.81 o 
   1  14   9       40.68       37.26      5.11 o 
   2  14   9       13.34       11.06      1.45 o 
   3  14   9        2.00        3.98      1.63 o 
   4  14   9       20.43       19.33      2.07 o 
   5  14   9        3.17        3.38      1.30 o 
  -5  15   9      110.15      136.31      4.45 o 
  -4  15   9        9.45       12.27      2.14 o 
  -3  15   9      334.61      357.74      8.26 o 
  -2  15   9       77.54       68.72      3.70 o 
  -1  15   9      189.78      178.56      5.42 o 
   0  15   9       15.09       10.87      2.07 o 
   1  15   9      405.62      454.42     17.18 o 
   2  15   9       48.95       52.32      2.97 o 
   3  15   9      205.77      240.06      6.88 o 
   4  15   9       10.69        9.46      1.61 o 
  -5  16   9       24.05       21.92      4.68 o 
  -4  16   9       45.60       48.25      4.35 o 
  -3  16   9        0.31        4.78      2.17 o 
  -2  16   9       42.74       32.19      3.04 o 
  -1  16   9      257.19      237.16      5.84 o 
   0  16   9        7.21        1.94      0.99 o 
   1  16   9       36.35       30.72      2.51 o 
   2  16   9      116.68      118.39      4.48 o 
   3  16   9      111.04      105.90      5.87 o 
   4  16   9       13.03        7.49      1.63 o 
  -5  17   9       18.35       18.78      3.48 o 
  -4  17   9       27.32       27.70      2.15 o 
  -3  17   9      120.84      122.80      6.20 o 
  -2  17   9       95.26       84.16      4.35 o 
  -1  17   9       31.17       34.16      5.22 o 
   0  17   9      157.61      175.87      5.47 o 
   1  17   9        9.64        9.38      1.51 o 
   2  17   9        5.23        5.00      1.41 o 
   3  17   9       61.56       64.78      4.14 o 
   4  17   9        6.97        6.22      1.25 o 
  -4  18   9        4.72        2.96      1.30 o 
  -3  18   9        3.42        1.99      1.15 o 
  -2  18   9        0.67        5.22      2.17 o 
  -1  18   9      151.59      134.01      9.79 o 
   0  18   9       10.10        5.05      1.41 o 
   1  18   9       20.53       19.56      2.38 o 
   2  18   9      130.24      134.14      5.17 o 
   3  18   9       43.89       44.41      4.02 o 
  -4  19   9       19.56       16.96      3.04 o 
  -3  19   9       11.63       11.00      3.70 o 
  -2  19   9        0.01        3.91      2.17 o 
  -1  19   9       56.38       52.79      3.81 o 
   0  19   9      526.83      592.99     10.39 o 
   1  19   9       23.59       19.14      2.04 o 
   2  19   9       43.20       43.47      4.24 o 
   3  19   9       52.21       37.15      3.48 o 
  -3  20   9       12.02       10.08      3.04 o 
  -2  20   9        0.92        2.17      1.52 o 
  -1  20   9       38.89       32.21      2.65 o 
   0  20   9      109.17      118.73     19.03 o 
   1  20   9        6.87        4.80      2.72 o 
   2  20   9        8.62        7.52      1.85 o 
  -2  21   9        0.75        3.04      2.61 o 
  -1  21   9       83.37       92.21      9.79 o 
   0  21   9        1.43        2.34      1.52 o 
   1  21   9        0.56        1.05      1.20 o 
  -6   0  10      115.79      102.43      4.65 o 
  -4   0  10      156.25      185.79      5.38 o 
  -2   0  10      231.77      219.01      7.38 o 
   0   0  10       32.94       50.02      2.67 o 
   2   0  10        3.70        2.07      0.92 o 
   4   0  10      321.71      294.33     11.53 o 
   6   0  10      311.67      334.03      8.26 o 
  -7   1  10        3.90        4.44      1.35 o 
  -6   1  10       41.32       30.83      2.48 o 
  -5   1  10      187.81      166.13      3.55 o 
  -4   1  10      972.79     1049.72     12.67 o 
  -3   1  10       11.91       10.85      1.38 o 
  -2   1  10      396.36      377.30      5.27 o 
   0   1  10       54.31       42.26      2.76 o 
   1   1  10     1251.76     1366.30     10.52 o 
   2   1  10      135.30      141.15      3.86 o 
   3   1  10      134.21      126.55      4.00 o 
   4   1  10      187.84      159.96      3.70 o 
   5   1  10       52.32       56.54      2.46 o 
   6   1  10        5.30        5.73      1.61 o 
  -7   2  10      105.23      104.82      3.36 o 
  -6   2  10        0.07        2.86      0.73 o 
  -5   2  10        0.47        2.56      0.97 o 
  -4   2  10      736.72      705.97      9.01 o 
  -3   2  10      561.34      566.99      8.74 o 
  -2   2  10      299.39      342.16      4.26 o 
  -1   2  10      183.13      208.75     11.12 o 
   0   2  10      633.79      719.53      6.95 o 
   1   2  10        2.29        4.14      0.60 o 
   2   2  10        4.95        5.65      1.13 o 
   3   2  10      261.32      250.11      4.77 o 
   4   2  10      498.53      496.76      7.19 o 
   5   2  10       48.00       43.57      5.98 o 
   6   2  10        0.04        3.15      1.28 o 
  -7   3  10        3.33        3.84      0.74 o 
  -6   3  10        8.61        7.89      1.03 o 
  -5   3  10        1.48        2.96      0.88 o 
  -4   3  10      235.35      218.04      4.34 o 
  -3   3  10        2.52        3.16      0.75 o 
  -2   3  10       10.30        9.53      1.20 o 
  -1   3  10      214.78      218.53      4.81 o 
   0   3  10      728.85      712.17      6.70 o 
   1   3  10      221.98      241.34      5.29 o 
   2   3  10        0.44        1.30      0.68 o 
   3   3  10        7.81        7.93      0.91 o 
   4   3  10       48.46       38.67      1.85 o 
   5   3  10        3.54        3.52      1.14 o 
   6   3  10       57.49       59.96      3.68 o 
  -7   4  10       40.14       39.54      2.95 o 
  -6   4  10        5.16        5.44      1.04 o 
  -5   4  10      225.86      221.07      6.81 o 
  -4   4  10        5.57        5.02      0.77 o 
  -3   4  10      160.35      145.49      4.49 o 
  -2   4  10      209.61      225.17      7.30 o 
  -1   4  10      192.08      196.49      3.45 o 
   0   4  10        0.20        0.37      0.31 o 
   1   4  10       14.17        8.23      1.08 o 
   2   4  10      219.67      241.10      3.67 o 
   3   4  10      133.16      114.54      2.20 o 
   4   4  10      267.93      259.38      6.70 o 
   5   4  10        0.08        2.13      0.82 o 
   6   4  10        0.74        2.79      0.92 o 
  -7   5  10       61.37       67.27      3.28 o 
  -6   5  10        0.01        3.81      0.85 o 
  -5   5  10       88.60       89.50      4.17 o 
  -4   5  10      103.68      102.78      4.21 o 
  -3   5  10      198.88      192.76      5.43 o 
  -2   5  10      530.12      543.51      6.84 o 
  -1   5  10      228.93      236.18      5.26 o 
   0   5  10      336.95      351.18      2.99 o 
   1   5  10     1024.65     1011.64     11.80 o 
   2   5  10       76.82       76.94      3.52 o 
   3   5  10      559.20      589.27      6.50 o 
   4   5  10      105.88       98.93      2.76 o 
   5   5  10        4.79        3.27      0.96 o 
   6   5  10        0.21        2.14      0.92 o 
  -7   6  10        5.78        7.49      1.32 o 
  -6   6  10       64.97       64.00      2.74 o 
  -5   6  10      118.03      108.50      3.46 o 
  -4   6  10       41.91       39.73      1.55 o 
  -3   6  10     1193.53     1266.20     16.64 o 
  -2   6  10      196.20      215.05      5.43 o 
  -1   6  10       30.65       24.54      0.79 o 
   0   6  10      185.54      175.26      5.55 o 
   1   6  10       70.11       59.96      1.88 o 
   2   6  10      507.86      484.38      6.01 o 
   3   6  10        0.03        0.78      0.46 o 
   4   6  10      253.62      283.11      6.69 o 
   5   6  10       14.72       11.39      1.29 o 
   6   6  10        0.53        2.11      1.57 o 
  -7   7  10        0.58        3.16      0.87 o 
  -6   7  10        0.31        1.49      0.73 o 
  -5   7  10       19.94       20.56      1.63 o 
  -4   7  10      660.85      722.94      7.36 o 
  -3   7  10      265.39      257.14      5.08 o 
  -2   7  10      456.09      453.76      6.92 o 
  -1   7  10       10.38        5.20      0.38 o 
   0   7  10      140.32      131.17      3.78 o 
   1   7  10      706.81      727.36      7.60 o 
   2   7  10       44.53       40.18      1.56 o 
   3   7  10        1.03        2.06      0.85 o 
   4   7  10       20.33       19.97      1.79 o 
   5   7  10       43.56       45.14      2.77 o 
   6   7  10        0.52        1.88      1.36 o 
  -7   8  10       26.61       19.62      1.70 o 
  -6   8  10        1.17        3.24      0.81 o 
  -5   8  10       11.83       10.41      1.12 o 
  -4   8  10        3.79        2.34      1.16 o 
  -3   8  10      111.91      103.32      2.22 o 
  -2   8  10        4.32        1.23      0.34 o 
  -1   8  10        6.33        5.57      0.43 o 
   0   8  10      280.14      270.07      8.66 o 
   1   8  10      224.62      229.26      2.83 o 
   2   8  10      166.89      158.20      4.39 o 
   3   8  10      314.12      338.63      3.67 o 
   4   8  10       55.38       53.18      2.61 o 
   5   8  10       86.67       93.66      7.18 o 
   6   8  10        1.36        2.61      1.30 o 
  -6   9  10       56.66       57.68      2.63 o 
  -5   9  10        8.92        6.31      0.91 o 
  -4   9  10        1.58        2.49      0.77 o 
  -3   9  10      507.78      531.50      6.24 o 
  -2   9  10      334.33      335.24      7.49 o 
  -1   9  10      122.79      122.91      3.11 o 
   0   9  10      476.70      478.75      9.53 o 
   1   9  10        7.67       15.22      1.76 o 
   2   9  10      142.42      124.73     10.76 o 
   3   9  10      357.08      376.23     13.59 o 
   4   9  10      349.26      361.71      6.07 o 
   5   9  10       36.26       31.87      2.38 o 
  -6  10  10      106.18      117.75      3.29 o 
  -5  10  10        0.09        1.20      0.63 o 
  -4  10  10      181.32      199.42      4.05 o 
  -3  10  10      110.04       95.09      3.34 o 
  -2  10  10        0.00        0.74      0.69 o 
  -1  10  10       23.72       27.73      1.01 o 
   0  10  10      149.45      146.39      9.79 o 
   1  10  10      127.19      134.09      5.08 o 
   2  10  10      123.58      134.19      5.43 o 
   3  10  10       26.06       25.28      2.60 o 
   4  10  10       10.53        6.29      1.45 o 
   5  10  10       22.24       25.77      2.31 o 
  -6  11  10       13.74       10.63      1.03 o 
  -5  11  10       22.95       22.26      1.94 o 
  -4  11  10       12.42       12.45      1.00 o 
  -3  11  10      107.67       86.57      4.31 o 
  -2  11  10        8.72        3.26      0.65 o 
  -1  11  10      137.12      130.45      4.96 o 
   0  11  10      206.42      182.89     15.01 o 
   1  11  10        2.26        1.59      0.99 o 
   2  11  10        3.54        3.64      0.99 o 
   3  11  10       17.52       17.27      2.14 o 
   4  11  10       77.97       83.38      3.94 o 
   5  11  10       89.15      106.61      5.55 o 
  -6  12  10      105.83      124.67      4.34 o 
  -5  12  10        3.21        4.24      0.85 o 
  -4  12  10       33.40       28.30      2.61 o 
  -3  12  10      127.95      128.49      2.90 o 
  -2  12  10       14.98       18.92      1.20 o 
  -1  12  10       28.29       17.71      2.72 o 
   1  12  10      101.58      101.28      4.95 o 
   2  12  10        2.36        3.22      1.15 o 
   3  12  10       55.78       59.77      3.13 o 
   4  12  10        6.37        5.30      1.51 o 
   5  12  10        8.64        8.72      1.93 o 
  -6  13  10       22.72       20.22      1.80 o 
  -5  13  10       93.27      103.80      2.81 o 
  -4  13  10       60.55       50.24      1.85 o 
  -3  13  10       69.67       61.98      4.57 o 
  -2  13  10        1.79        2.39      1.52 o 
  -1  13  10       62.24       56.91      2.82 o 
   0  13  10        1.21        2.72      1.08 o 
   1  13  10       16.92       11.96      1.83 o 
   2  13  10       13.63       13.14      2.28 o 
   3  13  10       94.19       98.31      4.30 o 
   4  13  10        0.89        3.09      1.61 o 
   5  13  10        0.86        1.96      0.97 o 
  -5  14  10      217.12      253.17      5.69 o 
  -4  14  10       40.24       37.87      2.60 o 
  -3  14  10       25.60       14.79      2.61 o 
  -2  14  10        1.67        2.83      1.52 o 
  -1  14  10        6.33        4.83      1.04 o 
   0  14  10        6.81        4.52      0.88 o 
   1  14  10       26.71       25.33      4.02 o 
   2  14  10        4.35        3.70      1.23 o 
   3  14  10        3.04        3.95      2.94 o 
   4  14  10      117.77      128.52      9.57 o 
  -5  15  10        5.45        7.12      1.67 o 
  -4  15  10       26.57       18.22      2.17 o 
  -3  15  10       72.86       54.80      3.91 o 
  -2  15  10        0.05        1.96      1.74 o 
  -1  15  10        4.06        3.04      1.63 o 
   0  15  10        0.78        1.88      0.76 o 
   1  15  10        2.56        2.27      2.07 o 
   2  15  10        2.28        1.38      0.95 o 
   3  15  10       86.68       71.88      4.73 o 
   4  15  10        0.82        2.05      1.04 o 
  -5  16  10       96.64       98.47      7.43 o 
  -4  16  10       46.98       46.33      3.13 o 
  -3  16  10        4.27        3.91      2.39 o 
  -2  16  10       34.53       38.71      3.48 o 
  -1  16  10       13.83       13.02      2.72 o 
   0  16  10       41.43       39.22      2.86 o 
   1  16  10        0.07        2.02      0.99 o 
   2  16  10      224.03      238.43      6.49 o 
   3  16  10       19.01       10.48      1.69 o 
   4  16  10        0.19        0.94      0.78 o 
  -4  17  10        6.06        5.35      1.83 o 
  -3  17  10       37.09       36.10      3.48 o 
  -2  17  10       11.43       12.61      2.39 o 
  -1  17  10        4.00        3.06      1.41 o 
   0  17  10      120.50      115.64      4.41 o 
   1  17  10       21.94       23.98      4.35 o 
   2  17  10       84.99       87.43      3.94 o 
   3  17  10        0.70        6.85      1.41 o 
  -4  18  10       16.10       16.53      4.02 o 
  -3  18  10       16.03       12.75      1.76 o 
  -2  18  10       49.13       48.28      4.35 o 
  -1  18  10       55.35       53.11      3.87 o 
   0  18  10      271.86      306.07      5.61 o 
   1  18  10      130.93      162.41     12.94 o 
   2  18  10        6.41        7.58      2.50 o 
   3  18  10       23.34       15.78      1.92 o 
  -3  19  10        4.50        4.91      2.17 o 
  -2  19  10        7.31        6.74      1.96 o 
  -1  19  10       16.62       18.46      1.92 o 
   0  19  10        1.25        1.29      0.98 o 
   1  19  10        7.62       12.18      1.74 o 
   2  19  10        8.24       10.05      1.72 o 
  -2  20  10       44.04       46.10      4.35 o 
  -1  20  10      201.52      219.07      9.93 o 
   0  20  10        1.07        3.54      1.52 o 
   1  20  10        4.21        2.50      1.20 o 
  -1  21  10       10.50        8.92      2.61 o 
   0  21  10        5.22        7.54      1.51 o 
  -7   0  11        7.96        7.61      1.52 o 
  -5   0  11       10.05       21.43      2.15 o 
  -3   0  11       17.68       14.34      1.61 o 
  -1   0  11        5.06        8.05      1.30 o 
   1   0  11     1107.19     1126.79     16.53 o 
   3   0  11        0.70        0.22      0.77 o 
   5   0  11      155.32      140.95      3.69 o 
  -7   1  11        0.05        1.55      0.74 o 
  -6   1  11       46.42       33.95      1.77 o 
  -5   1  11      670.70      756.50     15.92 o 
  -4   1  11       11.44        5.43      1.04 o 
  -3   1  11       27.32       24.58      1.80 o 
  -2   1  11       40.53       35.73      2.03 o 
  -1   1  11        1.23        0.65      0.77 o 
   0   1  11       19.28       19.96      1.41 o 
   1   1  11      443.20      443.38      4.37 o 
   2   1  11       22.42       16.37      1.77 o 
   3   1  11      371.21      357.23      4.56 o 
   4   1  11        0.15        1.29      0.65 o 
   5   1  11      289.12      302.11      4.46 o 
   6   1  11        8.51        9.21      2.27 o 
  -7   2  11       27.02       27.97      1.62 o 
  -6   2  11       36.68       34.63      1.95 o 
  -5   2  11      682.31      709.26     10.23 o 
  -4   2  11       98.96       86.01      2.98 o 
  -3   2  11      272.00      266.58      6.07 o 
  -2   2  11       73.20       66.42      2.38 o 
  -1   2  11      367.04      359.70     10.71 o 
   0   2  11      104.70       98.01      3.47 o 
   1   2  11      870.18      860.76      7.22 o 
   2   2  11       28.80       28.17      1.63 o 
   3   2  11       55.07       61.05      4.02 o 
   4   2  11      164.24      177.69      3.26 o 
   5   2  11       80.76       67.72      1.98 o 
   6   2  11       74.87       73.12      3.55 o 
  -7   3  11       54.05       53.76      2.98 o 
  -6   3  11       34.11       38.77      2.29 o 
  -5   3  11      120.00      117.78      2.77 o 
  -4   3  11        3.65        4.91      0.89 o 
  -3   3  11      381.58      395.14      6.36 o 
  -2   3  11       73.26       70.34      3.35 o 
  -1   3  11     1295.10     1339.81     14.68 o 
   0   3  11      318.92      320.14      6.84 o 
   1   3  11      320.94      289.30      5.76 o 
   2   3  11        0.26        1.30      0.60 o 
   3   3  11       42.18       41.97      1.42 o 
   4   3  11       17.06       16.32      1.76 o 
   5   3  11       61.67       56.30      1.79 o 
   6   3  11        3.84        4.03      1.26 o 
  -7   4  11        1.65        3.62      0.82 o 
  -6   4  11        3.83        4.08      1.38 o 
  -5   4  11      303.27      310.17      5.46 o 
  -4   4  11       44.50       33.63      1.63 o 
  -3   4  11      298.28      312.47      5.62 o 
  -2   4  11       82.95       80.50      2.59 o 
  -1   4  11     1068.25     1132.81     12.38 o 
   0   4  11        5.37        4.46      0.74 o 
   1   4  11     1168.03     1151.61     43.13 o 
   2   4  11      661.97      684.85      9.12 o 
   3   4  11      416.87      433.73      4.64 o 
   4   4  11      142.19      152.18      2.94 o 
   5   4  11       31.04       21.10      1.50 o 
   6   4  11       32.92       28.87      2.29 o 
  -7   5  11        0.03        1.94      0.73 o 
  -6   5  11      107.61      108.81      3.04 o 
  -5   5  11        4.90        7.05      1.00 o 
  -4   5  11      162.28      152.97      5.43 o 
  -3   5  11       19.08       14.11      1.03 o 
  -2   5  11       17.07       12.32      1.08 o 
  -1   5  11      331.09      335.37      4.12 o 
   0   5  11       10.15       13.06      0.82 o 
   1   5  11        0.00        1.20      0.35 o 
   2   5  11     1006.66     1048.80     11.98 o 
   3   5  11       63.98       60.35      1.80 o 
   4   5  11      152.92      149.01      4.06 o 
   5   5  11        3.09        1.99      0.69 o 
   6   5  11       13.40        9.90      2.39 o 
  -7   6  11       14.18       11.23      1.51 o 
  -6   6  11      111.07      126.02      4.02 o 
  -5   6  11       62.50       63.42      2.18 o 
  -4   6  11       65.10       63.04      2.15 o 
  -3   6  11      113.76      115.39      4.15 o 
  -2   6  11        7.34        5.30      1.25 o 
  -1   6  11        6.42        5.45      0.76 o 
   0   6  11       46.46       44.71      2.07 o 
   1   6  11      997.69     1016.15     14.21 o 
   2   6  11        6.73        2.10      0.59 o 
   3   6  11       21.37       27.02      1.18 o 
   4   6  11        6.61        4.60      1.48 o 
   5   6  11      106.74      108.51      7.29 o 
   6   6  11       75.41       92.44      7.14 o 
  -7   7  11       37.73       38.74      3.26 o 
  -6   7  11      269.19      307.83      5.58 o 
  -5   7  11       89.78       90.79      2.47 o 
  -4   7  11       10.99        9.45      1.16 o 
  -3   7  11        2.73        3.60      0.62 o 
  -2   7  11      456.05      486.33      6.97 o 
  -1   7  11       35.14       34.39      1.77 o 
   0   7  11       12.55       11.41      0.70 o 
   1   7  11      207.09      197.24      4.61 o 
   2   7  11        0.00        1.04      0.40 o 
   3   7  11      288.29      319.27      4.37 o 
   4   7  11      153.48      164.78      4.23 o 
   5   7  11      121.74      125.87      3.92 o 
  -6   8  11       83.10       91.97      4.36 o 
  -5   8  11       45.47       46.36      2.39 o 
  -4   8  11       20.84       17.58      1.15 o 
  -3   8  11      379.06      403.43      4.97 o 
  -2   8  11      107.74      117.40      4.96 o 
  -1   8  11        1.14        1.15      0.41 o 
   0   8  11        9.98        5.34      0.55 o 
   1   8  11      905.06      961.95     12.78 o 
   2   8  11      125.58      119.16      6.09 o 
   3   8  11       21.18       12.02      1.54 o 
   4   8  11        0.60        1.84      1.52 o 
   5   8  11       13.96        9.91      1.51 o 
  -6   9  11        1.08        2.98      0.94 o 
  -5   9  11       14.70        9.93      1.14 o 
  -4   9  11        0.26        1.92      0.55 o 
  -3   9  11        5.56        4.30      1.27 o 
  -2   9  11      238.57      240.93      4.98 o 
  -1   9  11      646.08      672.81      9.30 o 
   0   9  11      296.02      293.00      9.90 o 
   1   9  11       10.71        8.54      1.28 o 
   2   9  11       10.63        6.90      1.25 o 
   3   9  11      107.46      116.36      5.98 o 
   4   9  11        3.72        1.22      1.52 o 
   5   9  11       65.03       67.59      9.13 o 
  -6  10  11       68.10       63.35      3.01 o 
  -5  10  11        0.24        0.86      0.75 o 
  -4  10  11       96.84      104.59      2.47 o 
  -3  10  11       10.41       10.50      0.92 o 
  -2  10  11      100.42       96.25      6.74 o 
  -1  10  11      287.99      241.01     22.51 o 
   0  10  11        6.91        4.56      1.25 o 
   1  10  11      309.60      276.42      5.15 o 
   2  10  11       20.37       22.94      1.98 o 
   3  10  11        8.86        7.28      2.50 o 
   4  10  11       38.89       38.38      4.24 o 
   5  10  11       21.36       22.04      1.92 o 
  -6  11  11       54.57       69.43      4.11 o 
  -5  11  11       20.12       18.85      1.49 o 
  -4  11  11       52.71       47.84      2.45 o 
  -3  11  11       29.80       33.75      3.01 o 
  -2  11  11        2.98        2.04      1.30 o 
  -1  11  11      647.44      606.80     26.10 o 
   0  11  11       96.19       81.79      5.98 o 
   1  11  11      102.33      100.10      5.33 o 
   2  11  11      174.91      185.50      7.18 o 
   3  11  11       77.68       77.74      3.75 o 
   4  11  11        7.59        7.86      1.51 o 
   5  11  11        7.63        7.51      1.61 o 
  -6  12  11        3.98        4.35      0.86 o 
  -5  12  11       17.49       16.23      1.38 o 
  -4  12  11       13.18        6.24      1.08 o 
  -3  12  11       15.36       17.62      3.04 o 
  -2  12  11      121.57      128.09      5.22 o 
  -1  12  11      314.92      290.48      5.30 o 
   0  12  11        0.56        1.59      0.78 o 
   1  12  11        1.31        2.83      1.74 o 
   2  12  11       24.98       24.12      3.37 o 
   3  12  11        2.06        2.50      1.85 o 
   4  12  11       14.69       10.58      2.39 o 
   5  12  11       16.48       12.83      1.85 o 
  -5  13  11       93.57      101.28      4.02 o 
  -4  13  11       58.13       59.01      3.15 o 
  -3  13  11        0.02        1.09      1.74 o 
  -2  13  11       29.48       27.40      3.70 o 
  -1  13  11        0.12        2.15      1.52 o 
   0  13  11       21.65       18.69      1.92 o 
   1  13  11      101.88      105.81      8.16 o 
   2  13  11      123.69      124.22      4.91 o 
   3  13  11      209.11      214.89     14.03 o 
   4  13  11       25.64       21.03      2.65 o 
  -5  14  11       19.50       15.80      1.92 o 
  -4  14  11       14.67        9.71      1.76 o 
  -3  14  11      186.59      184.63      8.92 o 
  -2  14  11       35.18       24.14      3.48 o 
  -1  14  11       27.20       18.62      2.07 o 
   0  14  11      289.29      279.95      8.36 o 
   1  14  11      116.75      118.68      4.68 o 
   3  14  11       76.36       76.60      4.24 o 
   4  14  11       40.04       50.18      4.18 o 
  -5  15  11        0.62        1.73      1.15 o 
  -4  15  11       26.01       22.75      2.00 o 
  -3  15  11       73.59       78.94      7.39 o 
  -2  15  11      209.74      223.12      6.74 o 
  -1  15  11      159.60      156.79      5.42 o 
   0  15  11       78.99       78.82      3.44 o 
   1  15  11        3.73        4.52      1.51 o 
   2  15  11      148.77      147.57      5.83 o 
   3  15  11       42.14       43.04      3.39 o 
   4  15  11       61.58       52.34      5.55 o 
  -4  16  11      112.64      118.28      5.15 o 
  -3  16  11        1.48        1.74      1.74 o 
  -2  16  11       90.15       88.51      4.57 o 
  -1  16  11       53.34       48.43      4.13 o 
   0  16  11        2.21        3.35      1.15 o 
   1  16  11        5.38        2.17      1.04 o 
   2  16  11      112.72      109.96     10.76 o 
   3  16  11      165.65      177.71     14.90 o 
  -4  17  11        7.79        4.85      1.57 o 
  -3  17  11      233.16      287.28      8.05 o 
  -2  17  11       86.81       95.90      4.78 o 
  -1  17  11       48.45       47.58      2.93 o 
   0  17  11       78.36       91.19      5.55 o 
   1  17  11        4.61        7.80      1.51 o 
   2  17  11       51.78       48.88      3.69 o 
   3  17  11       49.60       34.16      3.29 o 
  -3  18  11       39.92       33.27      3.70 o 
  -2  18  11       12.87       18.27      3.04 o 
  -1  18  11       97.70       94.36      4.28 o 
   0  18  11       39.99       44.64      3.29 o 
   1  18  11        7.33        7.02      1.23 o 
   2  18  11       39.10       32.55      3.22 o 
  -3  19  11        0.09        2.23      2.07 o 
  -2  19  11        0.24        0.87      1.52 o 
  -1  19  11      110.97      109.77      5.68 o 
   0  19  11        6.62        5.72      1.04 o 
   1  19  11       22.12       23.28      2.15 o 
   2  19  11        6.20        4.64      2.39 o 
  -2  20  11       18.91       14.57      3.04 o 
  -1  20  11        6.26        7.10      1.52 o 
   0  20  11        2.74        3.00      1.85 o 
   1  20  11        2.75        2.69      1.96 o 
  -6   0  12        1.92        2.37      0.88 o 
  -4   0  12      205.08      242.74      4.69 o 
   0   0  12     1009.11     1058.95     18.30 o 
   4   0  12        8.11        4.53      1.20 o 
   6   0  12       16.63       20.95      2.23 o 
  -7   1  12        0.07        1.70      0.73 o 
  -6   1  12        4.71        4.29      0.83 o 
  -5   1  12        8.35        7.96      1.01 o 
  -4   1  12     1020.46     1109.08     10.46 o 
  -3   1  12        5.29        4.41      0.85 o 
  -2   1  12      681.74      739.09     13.38 o 
  -1   1  12        0.03        2.28      1.08 o 
   0   1  12      519.49      509.30      6.90 o 
   1   1  12      149.09      133.18     10.11 o 
   2   1  12      280.32      274.04      7.41 o 
   3   1  12       31.76       29.48      1.53 o 
   4   1  12       46.49       48.52      1.56 o 
   5   1  12        3.48        3.95      0.93 o 
   6   1  12        4.31        3.89      0.89 o 
  -7   2  12       83.98       85.70      5.47 o 
  -6   2  12       35.87       30.25      1.71 o 
  -5   2  12        1.78        2.92      0.94 o 
  -4   2  12      332.94      350.58      4.07 o 
  -3   2  12       22.21       19.98      1.33 o 
  -2   2  12       39.83       30.08      2.07 o 
  -1   2  12        0.54        0.00      1.09 o 
   0   2  12      346.46      317.34      6.30 o 
   1   2  12       74.45       54.65      4.46 o 
   2   2  12        4.33        1.87      0.69 o 
   3   2  12      350.70      414.48      9.83 o 
   4   2  12        3.64        4.85      0.82 o 
   5   2  12        0.03        1.62      0.80 o 
   6   2  12        4.26        4.68      1.22 o 
  -7   3  12       79.72       77.57      4.98 o 
  -6   3  12       15.11       11.46      1.22 o 
  -5   3  12        2.00        4.54      1.03 o 
  -4   3  12      627.21      706.89      7.31 o 
  -3   3  12      778.07      821.55     12.69 o 
  -2   3  12     1219.14     1301.90     22.36 o 
  -1   3  12       91.61       86.38      3.37 o 
   0   3  12       50.31       46.90      2.60 o 
   1   3  12      326.97      333.92      5.78 o 
   2   3  12      873.58      968.75      9.79 o 
   3   3  12      257.45      258.19      5.94 o 
   4   3  12       12.03        9.19      0.99 o 
   5   3  12        5.23        6.54      0.93 o 
   6   3  12       12.71        8.15      0.94 o 
  -7   4  12        7.24        6.21      1.08 o 
  -6   4  12        4.57        5.31      0.86 o 
  -5   4  12      173.84      192.31      4.29 o 
  -4   4  12      100.29      111.31      3.16 o 
  -3   4  12      294.40      304.55      6.37 o 
  -2   4  12      179.27      158.45      4.06 o 
  -1   4  12      343.30      344.31      5.32 o 
   0   4  12        3.38        3.47      0.92 o 
   1   4  12      137.55      152.60      6.75 o 
   2   4  12      319.07      358.19      6.75 o 
   3   4  12      483.76      512.46     12.50 o 
   4   4  12      190.94      169.01      2.66 o 
   5   4  12       10.47        8.14      1.08 o 
  -7   5  12        2.26        3.48      1.51 o 
  -6   5  12       18.57       13.59      1.72 o 
  -5   5  12        2.98        2.86      0.72 o 
  -4   5  12       79.31       78.29      2.29 o 
  -3   5  12      511.81      549.34      7.47 o 
  -2   5  12      624.84      622.63      8.71 o 
  -1   5  12       79.66       93.61      2.82 o 
   0   5  12        5.47        4.42      0.71 o 
   1   5  12       40.58       34.00      1.39 o 
   2   5  12      392.01      419.17     10.77 o 
   3   5  12      123.13      135.71      3.10 o 
   4   5  12       70.18       73.80      1.82 o 
   5   5  12       13.54       13.27      1.85 o 
  -6   6  12        0.19        2.38      0.67 o 
  -5   6  12        1.46        3.27      0.94 o 
  -4   6  12      341.49      357.12      5.01 o 
  -3   6  12       59.78       51.59      1.73 o 
  -2   6  12      278.17      295.55      5.98 o 
  -1   6  12       39.94       36.07      1.33 o 
   0   6  12        3.95        4.03      0.66 o 
   1   6  12      244.31      234.04      3.49 o 
   2   6  12      345.31      382.66      4.96 o 
   3   6  12        9.69        7.64      1.10 o 
   4   6  12       16.72       15.87      2.39 o 
   5   6  12        1.25        2.58      1.15 o 
  -6   7  12       46.19       42.78      2.19 o 
  -5   7  12        1.88        1.93      0.52 o 
  -4   7  12       49.20       44.22      2.79 o 
  -3   7  12       10.21        8.67      0.86 o 
  -2   7  12      217.15      191.25      3.43 o 
  -1   7  12       37.21       28.45      1.41 o 
   0   7  12       62.71       48.50      2.17 o 
   1   7  12       43.11       36.98      3.79 o 
   2   7  12       47.14       40.39      1.95 o 
   3   7  12      351.15      360.15      9.68 o 
   4   7  12       53.59       46.19      3.59 o 
   5   7  12        3.85        3.47      2.83 o 
  -6   8  12      234.83      277.53      4.62 o 
  -5   8  12       33.95       27.48      1.88 o 
  -4   8  12       33.52       31.06      1.76 o 
  -3   8  12      133.37      148.53      3.44 o 
  -2   8  12       12.60       13.30      1.08 o 
  -1   8  12      187.22      171.43      2.90 o 
   0   8  12      141.00      125.32      3.48 o 
   1   8  12       13.02       10.82      1.54 o 
   2   8  12      127.54      137.61      5.65 o 
   3   8  12       26.05       21.58      2.46 o 
   4   8  12       28.83       28.82      2.29 o 
   5   8  12        2.68        3.25      1.85 o 
  -6   9  12      141.43      145.63      7.31 o 
  -5   9  12       23.88       24.60      1.59 o 
  -4   9  12        7.17        6.82      1.54 o 
  -3   9  12        1.39        1.65      0.40 o 
  -2   9  12      106.01       97.23      3.13 o 
  -1   9  12        3.65        4.11      0.42 o 
   0   9  12       70.82       77.96      5.65 o 
   1   9  12       22.07       17.74      1.67 o 
   2   9  12       13.97       11.81      4.02 o 
   3   9  12      186.96      213.03      6.01 o 
   4   9  12       29.58       32.01      3.91 o 
   5   9  12        1.08        2.65      1.30 o 
  -6  10  12        0.38        1.54      0.79 o 
  -5  10  12      162.27      180.51      3.48 o 
  -4  10  12       40.80       40.10      4.26 o 
  -3  10  12       37.41       41.79      1.76 o 
  -2  10  12       12.74        5.38      0.79 o 
  -1  10  12        0.15        1.94      0.95 o 
   0  10  12      538.37      509.77     36.86 o 
   1  10  12      383.94      413.82     10.67 o 
   2  10  12        0.01        3.16      1.15 o 
   3  10  12        3.34        1.84      0.92 o 
   4  10  12        0.13        0.63      0.76 o 
   5  10  12        2.84        2.46      1.41 o 
  -6  11  12       79.25       85.54      5.40 o 
  -5  11  12        1.55        3.79      1.29 o 
  -4  11  12        7.09        5.43      3.26 o 
  -3  11  12      156.31      151.36     12.61 o 
  -2  11  12       87.81       96.99      5.00 o 
  -1  11  12       70.13       60.63      3.19 o 
   0  11  12      197.09      178.28     22.07 o 
   1  11  12        0.38        0.96      0.88 o 
   2  11  12      337.60      339.95     11.20 o 
   3  11  12        1.04        2.90      1.41 o 
   4  11  12      104.58      106.18      4.38 o 
  -5  12  12        5.89        7.86      2.39 o 
  -4  12  12        3.62        3.15      1.63 o 
  -3  12  12        8.10        9.13      2.83 o 
  -2  12  12        3.97        1.52      2.17 o 
  -1  12  12      134.03      111.76      6.42 o 
   0  12  12      167.07      191.29      7.61 o 
   1  12  12       33.11       36.75      3.04 o 
   2  12  12       26.34       34.52      5.00 o 
   3  12  12        3.02        3.17      1.41 o 
   4  12  12        1.37        3.59      1.20 o 
  -5  13  12      215.07      245.08      8.69 o 
  -4  13  12       46.98       52.83      3.26 o 
  -3  13  12       47.60       38.71      3.48 o 
  -2  13  12      136.27      135.05      5.65 o 
  -1  13  12       89.78       70.02      5.55 o 
   0  13  12        7.51        7.80      3.04 o 
   1  13  12       21.79       24.44      2.38 o 
   2  13  12        0.84        2.39      1.74 o 
   3  13  12        0.34        1.30      1.45 o 
   4  13  12        4.93        7.04      2.14 o 
  -5  14  12        9.51        6.56      1.92 o 
  -4  14  12        0.10        2.33      1.30 o 
  -3  14  12       72.24       60.24      3.91 o 
  -2  14  12       38.05       35.67      3.26 o 
  -1  14  12        3.66        1.93      1.30 o 
   0  14  12      226.20      235.11      6.73 o 
   2  14  12      155.22      169.50      5.82 o 
   3  14  12       57.71       50.88      3.86 o 
   4  14  12        6.11        3.50      1.61 o 
  -4  15  12       11.54        6.61      1.77 o 
  -3  15  12      115.12      145.05      6.09 o 
  -2  15  12       60.07       60.02      4.35 o 
  -1  15  12       62.50       59.97      3.91 o 
   0  15  12       80.30       78.95      3.65 o 
   1  15  12       48.88       47.18      2.69 o 
   2  15  12        0.19        2.49      1.04 o 
   3  15  12      128.75      111.86      6.47 o 
  -4  16  12      236.69      264.70     18.45 o 
  -3  16  12      101.91       94.16      8.70 o 
  -2  16  12      102.16      103.52      5.44 o 
  -1  16  12        3.87        3.40      1.41 o 
   0  16  12       57.66       54.15      7.50 o 
   1  16  12       21.41       14.92      2.07 o 
   2  16  12      109.71      112.95      6.96 o 
   3  16  12        0.01        2.48      1.30 o 
  -4  17  12       34.20       34.02      3.15 o 
  -3  17  12       26.64       16.96      3.04 o 
  -2  17  12      150.78      166.80      6.52 o 
  -1  17  12       37.16       38.67      3.06 o 
   0  17  12       14.34       10.25      1.92 o 
   1  17  12        8.21        8.76      1.38 o 
   2  17  12       10.05        9.09      1.48 o 
  -3  18  12      155.27      182.89     18.27 o 
  -2  18  12        0.00        0.43      1.74 o 
  -1  18  12       37.97       30.06      3.06 o 
   0  18  12        1.82        2.17      0.92 o 
   1  18  12       26.18       24.40      2.43 o 
   2  18  12        0.62        2.09      1.63 o 
  -2  19  12       18.13       12.61      2.61 o 
  -1  19  12       45.85       49.74      5.76 o 
   0  19  12        0.46        1.03      0.61 o 
   1  19  12        3.20        1.96      1.15 o 
  -7   0  13       32.78       32.20      3.30 o 
  -5   0  13       78.59       73.35      3.00 o 
  -3   0  13       34.85       27.27      1.69 o 
  -1   0  13       19.38       16.31      1.96 o 
   3   0  13       32.69       26.44      3.91 o 
   5   0  13       60.76       62.02      6.52 o 
  -7   1  13       21.26       23.10      1.77 o 
  -6   1  13       87.58       89.08      3.05 o 
  -5   1  13        3.19        2.75      0.89 o 
  -4   1  13        0.90        1.51      0.84 o 
  -3   1  13        3.51        4.92      0.75 o 
  -2   1  13        1.15        2.30      1.04 o 
  -1   1  13       72.50       59.15      3.48 o 
   0   1  13        3.05        4.38      1.41 o 
   1   1  13     1273.08     1321.44     12.90 o 
   2   1  13        1.19        1.45      1.20 o 
   3   1  13       28.20       25.48      1.69 o 
   4   1  13       79.09       79.80      3.01 o 
   5   1  13      182.75      224.90      3.48 o 
  -7   2  13      179.64      214.18      7.62 o 
  -6   2  13       10.43        4.80      0.98 o 
  -5   2  13       53.30       53.50      1.99 o 
  -4   2  13       34.64       30.88      2.26 o 
  -3   2  13      301.18      299.33      4.18 o 
  -2   2  13       30.85       24.87      1.34 o 
  -1   2  13      138.92      141.94      4.07 o 
   0   2  13        0.86        1.05      0.42 o 
   1   2  13       26.66       27.08      1.38 o 
   2   2  13       27.26       21.39      1.54 o 
   3   2  13        0.74        1.61      0.85 o 
   4   2  13        7.55       10.25      0.99 o 
   5   2  13      201.44      235.82      4.52 o 
  -6   3  13        6.45        4.84      0.94 o 
  -5   3  13       12.03        8.83      1.32 o 
  -4   3  13        4.69        2.41      1.25 o 
  -3   3  13      603.14      630.53      5.38 o 
  -2   3  13      423.54      460.15      6.18 o 
  -1   3  13      608.56      626.46     17.98 o 
   0   3  13        5.89        5.75      0.63 o 
   1   3  13       27.20       22.79      1.60 o 
   2   3  13       31.28       27.87      1.34 o 
   3   3  13        9.68        6.80      0.88 o 
   4   3  13        2.20        3.74      0.65 o 
   5   3  13       87.88      101.80      3.04 o 
  -6   4  13       16.90       15.65      1.12 o 
  -5   4  13      425.07      454.75      5.40 o 
  -4   4  13       83.64       71.69      2.03 o 
  -3   4  13       46.24       38.32      2.03 o 
  -2   4  13       87.83      112.55      2.60 o 
  -1   4  13        2.39        3.33      0.66 o 
   0   4  13      167.28      179.41      7.64 o 
   1   4  13      128.70      130.17      4.39 o 
   2   4  13       29.80       21.87      1.85 o 
   3   4  13       17.03       14.93      1.19 o 
   4   4  13        2.85        2.08      0.59 o 
   5   4  13       19.37       19.01      1.92 o 
  -6   5  13       33.68       36.15      1.94 o 
  -5   5  13       53.09       47.73      2.08 o 
  -4   5  13       85.41       85.90      2.42 o 
  -3   5  13       16.53       12.17      1.12 o 
  -2   5  13      146.84      129.26      2.73 o 
  -1   5  13      108.31      107.04      2.11 o 
   0   5  13        5.31        4.56      1.23 o 
   1   5  13      273.07      287.12      5.62 o 
   2   5  13      177.68      185.54      4.20 o 
   3   5  13       12.97       13.74      1.16 o 
   4   5  13       41.35       39.70      3.02 o 
   5   5  13       15.11       10.90      1.69 o 
  -6   6  13       37.50       35.49      1.93 o 
  -5   6  13       94.83       96.43      2.62 o 
  -4   6  13        8.61        5.26      0.85 o 
  -3   6  13       97.13       96.48      4.68 o 
  -2   6  13      163.08      141.93      5.91 o 
  -1   6  13        5.87        9.71      0.75 o 
   0   6  13       18.70       12.67      1.12 o 
   1   6  13       64.38       70.31      2.76 o 
   2   6  13       36.85       30.45      1.98 o 
   3   6  13      268.35      287.92     12.50 o 
   4   6  13       80.84       80.48      3.70 o 
   5   6  13        1.27        1.99      1.52 o 
  -6   7  13        0.02        2.14      1.29 o 
  -5   7  13        3.84        5.95      1.16 o 
  -4   7  13       64.48       60.10      2.04 o 
  -3   7  13      336.30      367.52      9.02 o 
  -2   7  13        5.56        8.05      0.76 o 
  -1   7  13       55.52       36.91      1.05 o 
   0   7  13      138.47      136.34      3.67 o 
   1   7  13       29.88       24.83      4.68 o 
   2   7  13       70.63       56.99      3.39 o 
   3   7  13        0.79        2.04      1.15 o 
   4   7  13        4.72        7.76      1.76 o 
   5   7  13      140.61      172.61     13.62 o 
  -6   8  13      102.49      106.64      5.34 o 
  -5   8  13       66.63       71.43      3.42 o 
  -4   8  13       13.16       12.43      1.10 o 
  -3   8  13        0.10        1.49      0.66 o 
  -2   8  13        0.02        2.42      0.52 o 
  -1   8  13      270.11      293.76      2.75 o 
   0   8  13       64.49       40.64      8.26 o 
   1   8  13      302.69      310.31      7.94 o 
   2   8  13      353.85      382.48     20.66 o 
   3   8  13      152.24      152.16      5.21 o 
   4   8  13        1.61        2.47      0.87 o 
   5   8  13        2.80        1.24      1.30 o 
  -6   9  13       59.05       60.93      3.90 o 
  -5   9  13        1.98        2.90      0.60 o 
  -4   9  13        3.42        2.42      0.81 o 
  -3   9  13        4.99        3.62      0.54 o 
  -2   9  13       34.88       25.14      1.48 o 
  -1   9  13      186.35      167.49      8.92 o 
   0   9  13      267.71      265.01      8.59 o 
   1   9  13       22.70       23.29      2.50 o 
   2   9  13      132.39      137.39      4.80 o 
   3   9  13      125.96      119.28      4.89 o 
   4   9  13       69.37       72.73      4.92 o 
  -6  10  13       16.71        6.72      1.05 o 
  -5  10  13      170.10      194.56      3.90 o 
  -4  10  13       64.66       74.98      2.45 o 
  -3  10  13       31.79       37.62      4.13 o 
  -2  10  13       35.81       31.97      4.35 o 
  -1  10  13        4.89       -0.05      0.99 o 
   0  10  13       24.75       20.78      2.01 o 
   1  10  13        0.96        2.23      0.98 o 
   2  10  13        0.07        2.38      0.99 o 
   3  10  13      116.28      115.23      4.92 o 
   4  10  13       16.28       14.61      2.17 o 
  -5  11  13       26.62       24.11      5.65 o 
  -4  11  13       72.51       78.80      3.61 o 
  -3  11  13       33.96       36.54      3.26 o 
  -2  11  13       73.65       70.90      4.13 o 
  -1  11  13        0.56       -0.54      1.23 o 
   0  11  13       63.72       63.41      3.91 o 
   1  11  13       58.58       49.62      3.26 o 
   2  11  13       46.36       49.92      3.16 o 
   3  11  13       16.72       11.85      2.61 o 
   4  11  13       83.61       92.21      5.27 o 
  -5  12  13      103.73      112.18      5.07 o 
  -4  12  13        1.34        2.56      1.36 o 
  -3  12  13       28.83       39.58      3.48 o 
  -2  12  13        2.35        3.91      2.61 o 
  -1  12  13      154.79      175.10      5.55 o 
   0  12  13        0.71        0.34      1.04 o 
   1  12  13        3.37        3.15      1.15 o 
   2  12  13        3.02        4.04      1.04 o 
   3  12  13       63.13       70.08      4.11 o 
   4  12  13        2.13        2.59      1.20 o 
  -5  13  13       27.17       22.61      2.38 o 
  -4  13  13       66.34       70.69      3.69 o 
  -3  13  13       38.95       33.06      3.48 o 
  -1  13  13       12.71        7.52      1.38 o 
   0  13  13      166.39      183.77      8.16 o 
   1  13  13       50.96       53.41      2.77 o 
   2  13  13       43.57       41.19      3.26 o 
   3  13  13        5.51        4.31      2.07 o 
   4  13  13       35.65       31.36      3.19 o 
  -4  14  13       48.08       52.91      5.22 o 
  -3  14  13       15.17        6.96      1.96 o 
  -2  14  13       25.81       25.01      3.26 o 
  -1  14  13        7.53        8.48      2.17 o 
   0  14  13       48.39       41.49      2.83 o 
   1  14  13       79.98       95.59      3.90 o 
   2  14  13       18.55       17.15      2.51 o 
   3  14  13       37.23       27.50      2.84 o 
  -4  15  13       55.08       61.40      4.06 o 
  -3  15  13       25.28       33.49      3.48 o 
  -2  15  13       17.93       13.92      2.61 o 
  -1  15  13       15.75       13.47      2.94 o 
   0  15  13        4.51        2.25      0.78 o 
   1  15  13        9.14        7.92      1.48 o 
   2  15  13       36.47       38.58      4.24 o 
   3  15  13        1.73        4.07      1.51 o 
  -4  16  13       28.97       21.81      4.68 o 
  -3  16  13       19.36       12.61      2.39 o 
  -2  16  13       10.70        5.44      1.96 o 
  -1  16  13        8.62        9.63      3.70 o 
   0  16  13        2.19        3.91      1.23 o 
   1  16  13        4.41        6.90      1.74 o 
   2  16  13       28.83       36.92      3.26 o 
  -3  17  13       21.71       20.44      3.48 o 
  -2  17  13       18.26       20.44      2.83 o 
  -1  17  13       59.05       65.96      4.32 o 
   0  17  13       29.62       25.51      2.45 o 
   1  17  13      128.06      160.57     10.22 o 
   2  17  13        5.86        9.74      1.69 o 
  -2  18  13        5.81       10.66      3.04 o 
  -1  18  13       15.25       11.55      2.50 o 
   0  18  13        0.13        3.56      1.63 o 
   1  18  13        5.76        4.62      2.50 o 
  -6   0  14        1.22        2.83      1.08 o 
  -4   0  14       47.13       33.93      7.94 o 
  -2   0  14      569.04      582.70     14.35 o 
   2   0  14       52.53       55.38      4.57 o 
   4   0  14      359.33      397.17      7.87 o 
  -6   1  14        0.52        1.94      0.63 o 
  -5   1  14        0.57        2.12      0.80 o 
  -4   1  14       54.84       56.30      2.20 o 
  -3   1  14      317.48      337.40      4.87 o 
  -2   1  14      495.05      527.47      7.03 o 
  -1   1  14      279.89      290.11      7.83 o 
   0   1  14      149.13      144.39      4.69 o 
   1   1  14      317.01      326.89      4.92 o 
   2   1  14      284.84      298.86      6.29 o 
   3   1  14      341.60      395.46      7.06 o 
   4   1  14       43.53       37.50      1.85 o 
   5   1  14       70.34       66.80      3.89 o 
  -6   2  14        0.08        3.73      0.91 o 
  -5   2  14       30.00       20.62      1.73 o 
  -4   2  14      194.87      195.16      3.67 o 
  -3   2  14       37.91       43.25      1.95 o 
  -2   2  14        0.09        4.00      1.61 o 
  -1   2  14       12.22        9.73      1.30 o 
   0   2  14      344.83      357.88      7.31 o 
   1   2  14      118.93      121.05      3.34 o 
   2   2  14       34.01       32.99      1.66 o 
   3   2  14       23.52       22.09      1.51 o 
   4   2  14      539.28      594.49      5.18 o 
   5   2  14        8.90        7.33      1.03 o 
  -6   3  14        2.80        2.94      0.69 o 
  -5   3  14       83.57       84.47      2.46 o 
  -4   3  14        4.48        4.12      0.91 o 
  -3   3  14        6.62        7.54      0.80 o 
  -2   3  14       73.13       66.55      3.48 o 
  -1   3  14      323.36      319.11      5.82 o 
   0   3  14      853.68      882.79     11.86 o 
   1   3  14      131.06      132.94      3.04 o 
   2   3  14       54.08       66.93      6.74 o 
   3   3  14      104.55      107.27      3.17 o 
   4   3  14       56.67       51.86      2.59 o 
   5   3  14        5.09        3.30      0.99 o 
  -6   4  14        3.50        2.74      1.22 o 
  -5   4  14       13.07        9.92      1.26 o 
  -4   4  14       36.02       41.95      2.14 o 
  -3   4  14       38.85       38.38      1.68 o 
  -2   4  14      271.63      272.51      3.61 o 
  -1   4  14        4.78        1.92      0.50 o 
   0   4  14        1.27        1.97      0.83 o 
   1   4  14       20.88       16.75      1.10 o 
   2   4  14       10.44        7.75      1.08 o 
   3   4  14        0.17        0.55      0.72 o 
   4   4  14        5.59        4.57      3.04 o 
   5   4  14       54.28       49.71      7.39 o 
  -6   5  14       54.59       48.09      2.65 o 
  -5   5  14       68.30       75.29      3.19 o 
  -4   5  14        2.14        3.01      1.35 o 
  -3   5  14      205.01      203.75      3.67 o 
  -2   5  14       32.49       19.57      2.00 o 
  -1   5  14      194.18      183.10      5.81 o 
   0   5  14      431.05      500.10      7.14 o 
   1   5  14        5.56        3.97      0.65 o 
   2   5  14        3.51        1.98      0.46 o 
   3   5  14        6.47        2.61      1.74 o 
   4   5  14       24.34       19.44      2.04 o 
   5   5  14        3.68        3.73      1.41 o 
  -6   6  14        0.88        3.30      0.86 o 
  -5   6  14      109.84      108.00      2.85 o 
  -4   6  14        6.89        5.89      0.75 o 
  -3   6  14       30.19       26.84      1.78 o 
  -2   6  14       28.29       23.40      1.62 o 
  -1   6  14      258.28      272.25      3.30 o 
   0   6  14        0.53        1.15      0.75 o 
   1   6  14       81.92       76.16      3.61 o 
   2   6  14        6.77        9.20      2.94 o 
   3   6  14       37.42       44.04      3.05 o 
   4   6  14        2.44        0.65      1.74 o 
  -6   7  14       15.54       11.57      1.99 o 
  -5   7  14       54.86       51.96      4.36 o 
  -4   7  14        6.55        5.85      0.79 o 
  -3   7  14        5.48        4.09      0.89 o 
  -2   7  14        8.66        5.28      0.67 o 
  -1   7  14      105.04       82.27      2.08 o 
   0   7  14     1145.72     1215.75     54.48 o 
   1   7  14       78.25       61.76      6.09 o 
   2   7  14        3.79        3.19      0.97 o 
   3   7  14        1.00        2.94      1.12 o 
   4   7  14      155.49      167.84      7.29 o 
  -6   8  14        4.04        3.95      0.88 o 
  -5   8  14        2.70        2.80      1.07 o 
  -4   8  14        1.97        3.08      0.81 o 
  -3   8  14       45.34       48.25      6.31 o 
  -2   8  14        7.15        4.97      0.66 o 
  -1   8  14       26.80       12.39      5.87 o 
   0   8  14      612.74      637.45     19.03 o 
   1   8  14       17.64        9.15      1.63 o 
   2   8  14       35.91       29.83      2.93 o 
   3   8  14       14.19        8.84      1.38 o 
   4   8  14        1.60        1.60      1.34 o 
  -5   9  14      447.69      543.14      6.27 o 
  -4   9  14       58.18       49.17      2.16 o 
  -3   9  14        3.66        4.78      2.17 o 
  -2   9  14       23.75       20.44      3.26 o 
  -1   9  14        7.66        8.26      1.38 o 
   0   9  14      208.18      224.34     21.20 o 
   1   9  14       32.15       33.38      2.56 o 
   2   9  14      115.99      110.35      6.85 o 
   3   9  14        0.87        2.28      1.23 o 
   4   9  14      140.47      144.41     13.48 o 
  -5  10  14        3.05        4.06      1.61 o 
  -4  10  14       38.97       33.72      2.77 o 
  -3  10  14        1.60        3.04      1.74 o 
  -2  10  14       26.98       24.36      3.70 o 
  -1  10  14        0.19        1.89      0.92 o 
   0  10  14       81.12       57.79      3.42 o 
   1  10  14       10.81        7.50      1.28 o 
   2  10  14       62.45       57.04      3.19 o 
   3  10  14       16.81       15.71      2.09 o 
   4  10  14        0.36        2.73      2.17 o 
  -5  11  14       43.97       44.19      4.57 o 
  -4  11  14        8.67        8.05      2.61 o 
  -3  11  14        3.74        3.26      1.96 o 
  -2  11  14        0.15        1.52      1.74 o 
  -1  11  14      548.17      577.19     13.59 o 
   0  11  14      317.94      316.58     15.55 o 
   1  11  14       54.01       54.73      2.97 o 
   2  11  14       11.20        6.58      1.83 o 
   3  11  14        0.14        1.87      1.63 o 
   4  11  14       43.60       43.92      3.82 o 
  -5  12  14       69.74       65.03      5.42 o 
  -4  12  14       80.74       94.23      3.75 o 
  -3  12  14        5.48        0.87      2.17 o 
  -2  12  14        9.96        6.52      2.83 o 
  -1  12  14       66.47       58.10      3.26 o 
   0  12  14       15.42       12.15      2.17 o 
   1  12  14        3.87        3.57      1.09 o 
   2  12  14      234.04      258.39      7.14 o 
   3  12  14        8.42        9.57      2.61 o 
  -4  13  14       12.56        7.07      4.24 o 
  -3  13  14      191.79      232.69      7.61 o 
  -2  13  14        8.46       11.31      3.48 o 
  -1  13  14       21.47       21.50      2.38 o 
   0  13  14      310.08      306.17      7.63 o 
   1  13  14       36.58       28.76      2.73 o 
   2  13  14       18.83       14.49      2.72 o 
   3  13  14        1.16        1.41      0.88 o 
  -4  14  14      195.89      242.54     17.02 o 
  -2  14  14       45.52       53.93      5.22 o 
  -1  14  14        7.61        7.65      1.88 o 
   0  14  14       23.11       22.26      3.15 o 
   1  14  14       68.59       67.46      4.18 o 
   2  14  14        1.45        2.29      1.30 o 
   3  14  14       20.15       20.78      2.60 o 
  -4  15  14       22.78       23.81      3.26 o 
  -3  15  14        3.64        9.13      2.61 o 
  -2  15  14       82.90       95.69      5.00 o 
  -1  15  14        0.00        2.21      0.95 o 
   0  15  14       14.87       12.79      1.76 o 
   1  15  14       26.28       31.51      9.57 o 
   2  15  14        2.90        3.51      1.20 o 
  -3  16  14        0.02        3.70      2.61 o 
  -2  16  14       57.53       61.76      5.44 o 
  -1  16  14       13.70       11.73      3.04 o 
   0  16  14       15.84       19.13      1.88 o 
   1  16  14        1.20        2.45      1.45 o 
   2  16  14        7.06        6.32      1.83 o 
  -2  17  14        4.69        3.91      1.96 o 
  -1  17  14        1.30        1.99      1.04 o 
   0  17  14       45.94       48.86      6.63 o 
   1  17  14        1.30        1.74      1.23 o 
  -1  18  14      110.23      116.40     18.92 o 
  -5   0  15       13.37        8.04      1.74 o 
  -3   0  15      158.17      178.77      4.84 o 
  -1   0  15     1505.11     1679.52     20.01 o 
   1   0  15      344.55      401.05      8.94 o 
   3   0  15       45.02       41.49      2.70 o 
  -6   1  15       43.57       44.80      2.51 o 
  -5   1  15       41.06       33.38      1.86 o 
  -4   1  15        0.66        2.03      0.85 o 
  -3   1  15       82.22       68.95      1.84 o 
  -2   1  15     1844.24     2042.68     28.24 o 
  -1   1  15       87.42       81.85      3.00 o 
   0   1  15        0.34        1.04      0.44 o 
   1   1  15       15.87       13.43      0.99 o 
   2   1  15        6.81        4.98      0.75 o 
   3   1  15      159.43      179.59      4.85 o 
   4   1  15      240.57      270.87      3.89 o 
  -6   2  15        7.15        5.05      0.79 o 
  -5   2  15      204.14      215.57      8.32 o 
  -4   2  15       31.57       30.41      1.44 o 
  -3   2  15       21.17       15.02      2.98 o 
  -2   2  15        0.49        2.38      0.82 o 
  -1   2  15       52.34       56.01      2.45 o 
   0   2  15      119.80      128.75      5.69 o 
   1   2  15      167.17      168.63      2.89 o 
   2   2  15        2.57        2.20      0.51 o 
   3   2  15      320.46      375.43      5.52 o 
   4   2  15        2.66        2.87      0.67 o 
  -6   3  15       43.92       43.22      2.46 o 
  -5   3  15        4.57        5.30      2.20 o 
  -4   3  15       14.26       12.43      1.40 o 
  -3   3  15      199.34      201.26      3.60 o 
  -2   3  15       30.08       36.51      1.85 o 
  -1   3  15       12.95       14.16      1.30 o 
   0   3  15       73.55       69.15      2.61 o 
   1   3  15      165.33      153.34     10.22 o 
   2   3  15        0.36        1.76      0.57 o 
   3   3  15       17.34       16.18      1.48 o 
   4   3  15       76.63       79.20      4.17 o 
  -6   4  15       52.47       47.19      3.33 o 
  -5   4  15      180.72      189.95      5.27 o 
  -4   4  15       18.42       19.06      1.52 o 
  -3   4  15       20.51       15.69      1.32 o 
  -2   4  15       93.00       75.39      2.45 o 
  -1   4  15      226.62      226.72      6.23 o 
   0   4  15      396.94      448.76     10.58 o 
   1   4  15      475.76      513.22     10.39 o 
   2   4  15        2.55        2.67      1.09 o 
   3   4  15       19.87       17.06      2.07 o 
   4   4  15       15.26       12.64      1.61 o 
  -6   5  15        0.10        2.67      0.83 o 
  -5   5  15      143.79      164.19      5.96 o 
  -4   5  15        1.84        3.74      1.07 o 
  -3   5  15      231.61      242.05      5.21 o 
  -2   5  15       37.86       39.00      1.93 o 
  -1   5  15       28.00       29.89      1.33 o 
   0   5  15       30.33       25.21      1.31 o 
   1   5  15       73.29       67.68      3.15 o 
   2   5  15        8.53        6.27      1.74 o 
   3   5  15        1.40        2.22      1.20 o 
   4   5  15      179.95      218.51     21.86 o 
  -6   6  15        6.25        5.05      0.87 o 
  -5   6  15        0.48        2.70      0.77 o 
  -4   6  15       34.48       35.97      1.74 o 
  -3   6  15      110.10      121.97      4.74 o 
  -2   6  15        0.68        1.27      0.57 o 
  -1   6  15        7.28        2.91      0.51 o 
   0   6  15      229.43      227.81      7.72 o 
   1   6  15      532.73      582.94     22.07 o 
   2   6  15       27.18       26.99      2.56 o 
   3   6  15        3.00        1.93      2.07 o 
   4   6  15       48.11       56.35      5.22 o 
  -5   7  15        7.99        7.77      2.31 o 
  -4   7  15        4.06        4.16      1.32 o 
  -3   7  15        0.09        3.30      0.86 o 
  -2   7  15       99.63      102.21      2.77 o 
  -1   7  15       35.22       31.90      3.22 o 
   0   7  15        3.76        0.95      1.09 o 
   1   7  15       51.58       42.18      8.05 o 
   2   7  15      120.41      118.74      7.29 o 
   3   7  15       91.99       99.01      8.48 o 
   4   7  15       73.99       83.12      7.68 o 
  -5   8  15      104.70      101.10      3.71 o 
  -4   8  15       18.21       19.48      3.21 o 
  -3   8  15      156.18      159.93      5.11 o 
  -2   8  15       76.80       68.94      4.13 o 
  -1   8  15        0.13        4.63      1.28 o 
   0   8  15       38.24       43.54      2.80 o 
   1   8  15       61.88       56.69      3.81 o 
   2   8  15       91.21       92.19      4.33 o 
   3   8  15      101.69      112.54     12.72 o 
   4   8  15       54.48       65.55      6.20 o 
  -5   9  15       34.30       36.46      3.22 o 
  -4   9  15      312.03      384.17      8.26 o 
  -3   9  15      139.51      148.31      5.87 o 
  -2   9  15       88.40       82.64      4.57 o 
  -1   9  15        1.18        0.58      0.88 o 
   0   9  15       22.96       18.16      3.48 o 
   1   9  15      162.78      180.79      9.03 o 
   2   9  15       57.35       61.69      4.02 o 
   3   9  15       15.68       17.45      2.25 o 
   4   9  15       16.14       14.63      1.77 o 
  -5  10  15        0.06        2.50      1.54 o 
  -4  10  15       21.47       15.55      2.00 o 
  -3  10  15       37.22       41.32      3.48 o 
  -2  10  15       26.08       24.14      3.70 o 
  -1  10  15       58.76       57.90      4.13 o 
   0  10  15      318.73      348.50      6.00 o 
   1  10  15      189.56      193.57      5.65 o 
   2  10  15        0.27        0.43      1.38 o 
   3  10  15      123.89      127.93      6.52 o 
  -5  11  15        0.21        2.50      1.77 o 
  -4  11  15       13.50       10.00      1.76 o 
  -3  11  15       43.37       45.02      4.35 o 
  -2  11  15        3.70        0.65      1.74 o 
  -1  11  15       20.78       20.98      2.23 o 
   0  11  15       29.17       31.10      2.00 o 
   1  11  15        0.96        3.40      1.25 o 
   2  11  15        5.60        6.26      1.48 o 
   3  11  15        9.49       12.08      1.76 o 
  -4  12  15        3.08        6.86      2.83 o 
  -3  12  15        0.12        3.48      2.61 o 
  -2  12  15        0.03        1.96      2.17 o 
  -1  12  15       26.10       30.15      2.45 o 
   0  12  15       96.17      105.40      7.39 o 
   1  12  15        0.57        3.17      1.28 o 
   2  12  15       76.39       77.94      6.52 o 
   3  12  15       44.58       52.17      4.96 o 
  -4  13  15        3.06        3.04      1.54 o 
  -3  13  15        2.07        2.17      2.17 o 
  -2  13  15       15.72       15.44      3.26 o 
  -1  13  15        2.49        1.17      1.20 o 
   0  13  15        0.55        1.32      1.20 o 
   1  13  15       33.02       34.78      3.03 o 
   2  13  15       10.51        8.66      1.36 o 
  -3  14  15        4.28        5.65      2.17 o 
  -2  14  15       18.36       18.48      3.04 o 
  -1  14  15      109.21      106.80      5.38 o 
   0  14  15        4.47        6.29      1.65 o 
   1  14  15       36.47       38.35      3.89 o 
   2  14  15       29.16       19.31      3.91 o 
  -3  15  15       68.58       76.98      8.70 o 
  -2  15  15       18.52       13.27      2.61 o 
  -1  15  15        1.78        2.01      1.20 o 
   0  15  15        0.03        2.09      1.20 o 
   1  15  15       10.87       10.55      2.07 o 
  -2  16  15        6.62        7.61      2.39 o 
  -1  16  15       69.78       77.71      7.40 o 
   0  16  15       13.16       12.34      1.98 o 
   1  16  15        2.41        4.06      1.77 o 
  -6   0  16      112.02      137.88      9.57 o 
  -4   0  16        0.45        4.55      1.36 o 
  -2   0  16      186.63      222.87      5.38 o 
   0   0  16      131.45      132.83      5.76 o 
   2   0  16      107.44      113.67      4.05 o 
   4   0  16       10.34        8.48      1.52 o 
  -6   1  16        0.13        1.70      0.81 o 
  -5   1  16        0.17        1.29      0.83 o 
  -4   1  16       14.64       11.67      1.15 o 
  -3   1  16       60.10       52.66      1.78 o 
  -2   1  16        1.11        1.70      0.87 o 
  -1   1  16       40.56       40.48      4.46 o 
   0   1  16       40.06       38.01      1.99 o 
   1   1  16       96.94      104.11      2.56 o 
   2   1  16       17.29       13.59      1.22 o 
   3   1  16        0.01        1.69      0.67 o 
   4   1  16       20.32       16.39      2.17 o 
  -6   2  16        0.90        3.37      1.44 o 
  -5   2  16        2.56        2.19      0.76 o 
  -4   2  16       56.00       62.62      2.01 o 
  -3   2  16       45.73       48.51      2.61 o 
  -2   2  16      146.23      141.57      3.21 o 
  -1   2  16        0.16        1.41      0.88 o 
   0   2  16       11.94       12.50      1.31 o 
   1   2  16       24.19       24.63      1.59 o 
   2   2  16       25.76       24.63      1.68 o 
   3   2  16       17.77       15.11      1.17 o 
   4   2  16        2.46        3.57      1.45 o 
  -5   3  16        0.29        3.37      1.76 o 
  -4   3  16      118.09      126.52      3.64 o 
  -3   3  16        6.30        6.36      0.91 o 
  -2   3  16        2.35        2.61      0.70 o 
  -1   3  16        7.12        3.75      0.82 o 
   0   3  16       48.06       43.27      1.88 o 
   1   3  16        1.81        1.96      0.55 o 
   2   3  16        4.73        2.72      0.56 o 
   3   3  16        0.28        2.92      0.88 o 
   4   3  16       18.12       17.08      3.26 o 
  -5   4  16        9.69       10.57      1.05 o 
  -4   4  16        2.84        2.11      0.93 o 
  -3   4  16       22.06       19.51      1.49 o 
  -2   4  16       85.02       76.58      2.07 o 
  -1   4  16        0.70        3.91      1.96 o 
   0   4  16      184.03      195.70      6.51 o 
   1   4  16      176.85      186.05      5.37 o 
   2   4  16        7.64        6.69      1.04 o 
   3   4  16       12.04       13.91      1.96 o 
   4   4  16       37.92       31.70      3.05 o 
  -5   5  16        3.14        3.96      1.10 o 
  -4   5  16        6.59        4.67      0.88 o 
  -3   5  16        0.83        2.19      0.71 o 
  -2   5  16        7.75        4.19      0.88 o 
  -1   5  16       58.79       50.05      1.55 o 
   0   5  16       41.02       41.73      2.72 o 
   1   5  16       15.48       15.42      1.85 o 
   2   5  16       64.38       62.42      3.18 o 
   3   5  16       36.09       39.71      2.87 o 
   4   5  16       54.37       46.51      6.20 o 
  -5   6  16       20.34       19.39      1.38 o 
  -4   6  16       10.80        8.11      1.02 o 
  -3   6  16        0.62        1.34      0.59 o 
  -2   6  16       20.29       20.22      3.04 o 
  -1   6  16      230.70      237.09     13.05 o 
   0   6  16        8.17        3.52      1.09 o 
   1   6  16       42.16       35.97      2.72 o 
   2   6  16        1.52        3.70      0.97 o 
   3   6  16       44.60       48.57      3.46 o 
   4   6  16        7.89       11.36      1.76 o 
  -5   7  16       38.87       41.67      2.58 o 
  -4   7  16      236.10      290.32      5.99 o 
  -3   7  16      105.94      109.31      8.59 o 
  -2   7  16       16.70       13.05      2.61 o 
  -1   7  16      106.94      100.38      4.10 o 
   0   7  16       17.71       13.45      2.94 o 
   1   7  16       84.84       91.13      4.21 o 
   2   7  16        3.80        2.79      1.63 o 
   3   7  16      105.30      108.04      9.79 o 
  -5   8  16        5.85        1.30      1.23 o 
  -4   8  16       55.43       43.68      2.84 o 
  -3   8  16        0.03        2.37      1.36 o 
  -2   8  16       26.89       24.14      3.48 o 
  -1   8  16       92.65       94.74      4.06 o 
   0   8  16        0.40        2.07      1.63 o 
   1   8  16       81.20       76.29      4.08 o 
   2   8  16        6.56        7.13      1.36 o 
   3   8  16       17.67       18.23      2.28 o 
  -5   9  16       20.25       24.23      2.72 o 
  -4   9  16        7.66        9.27      1.57 o 
  -3   9  16      173.18      191.79      8.92 o 
  -2   9  16        6.36        5.87      2.39 o 
  -1   9  16        3.01        2.78      0.92 o 
   0   9  16      116.35      127.67      5.16 o 
   1   9  16      100.42      105.50      4.14 o 
   2   9  16       12.04       11.39      2.39 o 
   3   9  16        6.21        3.48      1.09 o 
  -4  10  16       21.30       21.26      3.70 o 
  -3  10  16       15.70       10.44      2.39 o 
  -2  10  16       32.42       25.66      3.26 o 
  -1  10  16       71.09       68.46      3.65 o 
   0  10  16       13.38        9.81      2.28 o 
   1  10  16       24.78       23.59      2.76 o 
   2  10  16       25.35       27.30      2.37 o 
   3  10  16        6.58        5.02      1.45 o 
  -4  11  16       31.90       27.57      2.91 o 
  -3  11  16      145.07      170.28      6.74 o 
  -2  11  16        4.42        3.48      1.96 o 
  -1  11  16        7.56        9.25      1.85 o 
   0  11  16        0.72        2.17      1.74 o 
   1  11  16        5.49        2.20      2.72 o 
   2  11  16       16.94       20.96      2.15 o 
  -4  12  16        0.06        2.31      1.51 o 
  -3  12  16       17.54       16.31      2.61 o 
  -2  12  16        1.15        3.04      2.83 o 
  -1  12  16      285.94      334.38      6.52 o 
   0  12  16       33.86       37.63      2.93 o 
   1  12  16       26.26       19.59      4.68 o 
   2  12  16      111.39      131.76     11.43 o 
  -3  13  16       12.71       17.40      3.26 o 
  -2  13  16       15.02       12.61      2.39 o 
  -1  13  16        0.58        0.54      1.23 o 
   0  13  16        0.12        0.87      0.62 o 
   1  13  16        2.50        1.52      1.52 o 
   2  13  16        0.20        2.76      1.74 o 
  -3  14  16        1.26        5.44      3.26 o 
  -2  14  16       31.26       20.66      3.48 o 
  -1  14  16      124.85      121.21      9.79 o 
   0  14  16       64.33       55.67      5.63 o 
   1  14  16        0.09        2.38      2.07 o 
  -2  15  16      158.51      190.94     12.83 o 
  -1  15  16        0.88        1.03      0.95 o 
   0  15  16      217.02      218.65     18.91 o 
  -5   0  17       52.80       58.13      7.72 o 
  -3   0  17       11.37        7.21      1.41 o 
  -1   0  17      141.08      146.14      5.00 o 
   1   0  17        0.21        1.74      0.77 o 
   3   0  17       93.47      123.27      9.46 o 
  -5   1  17      190.63      227.83      5.65 o 
  -4   1  17        1.66        1.22      1.09 o 
  -3   1  17        2.43        3.91      0.83 o 
  -2   1  17        4.04        3.85      0.73 o 
  -1   1  17        0.86        1.32      0.98 o 
   0   1  17       25.55       21.28      1.63 o 
   1   1  17        0.10        1.05      0.50 o 
   2   1  17       25.11       25.04      1.76 o 
   3   1  17       17.57       11.35      2.50 o 
  -5   2  17       55.04       63.50      3.13 o 
  -4   2  17       52.60       48.29      2.86 o 
  -3   2  17       54.43       48.64      1.81 o 
  -2   2  17       31.57       27.82      1.94 o 
  -1   2  17       11.99       15.26      1.96 o 
   0   2  17       17.87       13.57      1.47 o 
   1   2  17        4.60        3.26      0.63 o 
   2   2  17       36.61       29.75      2.72 o 
   3   2  17       19.22       18.25      2.17 o 
  -5   3  17       88.53       92.00      3.30 o 
  -4   3  17       51.92       56.73      2.38 o 
  -3   3  17       44.90       39.82      1.52 o 
  -2   3  17       90.09       88.63      3.30 o 
  -1   3  17      194.35      208.95      3.21 o 
   0   3  17      201.63      199.19      7.17 o 
   1   3  17      140.79      141.25      5.00 o 
   2   3  17        4.32        2.16      0.87 o 
   3   3  17      304.89      396.30     13.11 o 
  -5   4  17        8.25        6.42      0.94 o 
  -4   4  17      104.08      120.80      2.91 o 
  -3   4  17       22.37       20.13      1.68 o 
  -2   4  17      127.76      128.22      2.67 o 
  -1   4  17       99.18       88.05      2.86 o 
   0   4  17        7.47        6.58      1.85 o 
   1   4  17      138.03      125.84      4.61 o 
   2   4  17       79.38       79.42      9.24 o 
   3   4  17       45.42       42.90      3.15 o 
  -5   5  17      255.21      292.67     15.18 o 
  -4   5  17       17.87       13.81      1.41 o 
  -3   5  17       10.89        7.65      1.35 o 
  -2   5  17        5.64        5.92      1.30 o 
  -1   5  17       43.32       44.80      3.48 o 
   0   5  17      330.47      379.76      8.16 o 
   1   5  17        0.24        2.70      1.41 o 
   2   5  17       34.71       35.25      2.93 o 
   3   5  17       27.22       36.54      8.70 o 
  -5   6  17      158.65      205.83     14.68 o 
  -4   6  17       32.61       27.16      2.23 o 
  -3   6  17        0.18        3.19      1.36 o 
  -2   6  17        7.55        3.26      1.74 o 
  -1   6  17       66.92       64.81      3.91 o 
   0   6  17       41.49       33.17      2.61 o 
   1   6  17        0.52        0.10      1.30 o 
   2   6  17       57.90       71.77      4.14 o 
   3   6  17        3.35        1.94      0.95 o 
  -4   7  17        2.03        3.62      1.36 o 
  -3   7  17       43.06       43.92      3.08 o 
  -2   7  17       12.05        5.87      1.96 o 
  -1   7  17       88.81       83.07      4.57 o 
   0   7  17       61.42       73.17      8.70 o 
   1   7  17      178.44      186.75      5.95 o 
   2   7  17        2.61        1.03      1.63 o 
   3   7  17       11.70       10.71      2.04 o 
  -4   8  17       10.63        8.57      1.98 o 
  -3   8  17       23.90       18.37      1.92 o 
  -2   8  17        4.17        5.44      1.96 o 
  -1   8  17      120.72      110.69      5.00 o 
   0   8  17       17.35       19.38      2.60 o 
   1   8  17      112.69      125.19      5.19 o 
   2   8  17       11.33        9.94      1.81 o 
   3   8  17       38.22       40.11      3.94 o 
  -4   9  17        0.75        1.22      1.15 o 
  -3   9  17        3.03        2.73      1.36 o 
  -2   9  17       63.11       74.16      5.22 o 
  -1   9  17       94.07       94.45      4.18 o 
   0   9  17       47.84       44.01      3.15 o 
   1   9  17       67.00       62.76      4.13 o 
   2   9  17       20.76       19.44      2.00 o 
  -4  10  17        2.67        3.79      1.51 o 
  -3  10  17        0.94        2.39      1.96 o 
  -2  10  17       37.29       48.06      4.13 o 
  -1  10  17      230.65      238.01      6.70 o 
   0  10  17        3.89        3.71      2.50 o 
   1  10  17      123.52      144.09      7.32 o 
   2  10  17        8.91        6.82      1.63 o 
  -3  11  17       11.21        8.48      2.17 o 
  -2  11  17        6.45        3.04      1.74 o 
  -1  11  17       41.55       31.59      2.60 o 
   0  11  17      147.12      146.65      9.13 o 
   1  11  17        2.89        2.46      1.20 o 
   2  11  17       37.01       32.42      3.49 o 
  -3  12  17        0.16        2.83      1.96 o 
  -2  12  17       10.73       16.75      3.04 o 
  -1  12  17       33.79       32.90      3.19 o 
   0  12  17       37.67       23.35      2.25 o 
   1  12  17        5.40        4.31      3.04 o 
  -2  13  17        4.90        8.05      3.04 o 
  -1  13  17      161.67      190.75     14.76 o 
   0  13  17      184.91      193.32     23.92 o 
   1  13  17        0.50        2.74      1.41 o 
  -1  14  17       18.66       10.22      2.39 o 
  -4   0  18      251.09      291.64      9.61 o 
  -2   0  18        3.31        5.05      1.45 o 
   0   0  18       20.04       14.79      2.39 o 
   2   0  18      146.34      160.57      4.98 o 
  -5   1  18       43.40       45.06      2.79 o 
  -4   1  18       78.81       85.98      2.80 o 
  -3   1  18        6.79        5.52      1.07 o 
  -2   1  18       24.97       23.77      1.48 o 
  -1   1  18        7.17        4.10      1.96 o 
   0   1  18        2.04        2.70      0.70 o 
   1   1  18        1.73        2.27      0.65 o 
   2   1  18      106.54      112.39      5.00 o 
   3   1  18        0.03        1.09      0.72 o 
  -5   2  18       84.45       88.96      3.76 o 
  -4   2  18       97.28       94.00      3.39 o 
  -3   2  18       24.51       20.61      2.79 o 
  -2   2  18        2.83        2.70      0.69 o 
  -1   2  18      157.32      162.14      3.59 o 
   0   2  18        0.04        2.54      0.94 o 
   1   2  18       16.25       18.35      2.19 o 
   2   2  18        4.70        4.41      1.25 o 
   3   2  18       14.46       10.02      1.69 o 
  -4   3  18        0.78        2.70      0.96 o 
  -3   3  18       10.85        8.59      1.32 o 
  -2   3  18      413.41      454.94      6.71 o 
  -1   3  18      294.72      314.72      6.31 o 
   0   3  18       27.63       22.56      6.74 o 
   1   3  18       11.43        5.14      1.41 o 
   2   3  18       85.64       80.47      4.41 o 
   3   3  18        7.85        4.95      1.41 o 
  -4   4  18      170.72      191.80      8.19 o 
  -3   4  18        2.87        4.63      1.51 o 
  -2   4  18       41.23       41.97      3.91 o 
  -1   4  18      193.87      176.59      5.87 o 
   0   4  18       38.43       30.92      3.91 o 
   1   4  18       51.36       50.97      4.13 o 
   2   4  18        3.85        3.02      1.15 o 
   3   4  18       18.71       12.55      1.69 o 
  -4   5  18       66.93       74.98      9.24 o 
  -3   5  18        3.44        5.58      2.61 o 
  -2   5  18       62.88       70.46      5.22 o 
  -1   5  18       65.17       64.15      5.22 o 
   0   5  18      223.21      248.98     30.34 o 
   1   5  18       36.87       40.64      6.09 o 
   2   5  18       38.57       34.69      3.48 o 
  -4   6  18       28.26       26.89      2.61 o 
  -3   6  18       51.37       48.50      3.26 o 
  -2   6  18       26.16       26.10      3.48 o 
  -1   6  18       10.67        7.18      2.17 o 
   0   6  18       71.92       74.37      5.11 o 
   1   6  18        0.19        1.52      0.84 o 
   2   6  18       16.93       12.73      2.72 o 
  -4   7  18        0.05        1.79      1.30 o 
  -3   7  18        0.16        2.60      1.51 o 
  -2   7  18        6.23        3.91      1.96 o 
  -1   7  18       72.91       79.38      4.35 o 
   0   7  18        1.03        1.27      1.04 o 
   1   7  18        2.03        0.51      1.41 o 
   2   7  18      189.77      215.89     16.82 o 
  -4   8  18        0.21        1.89      1.51 o 
  -3   8  18        0.15        1.48      1.25 o 
  -2   8  18       39.13       45.45      4.13 o 
  -1   8  18        1.06        0.87      2.39 o 
   0   8  18       41.43       31.79      2.73 o 
   1   8  18        4.32        3.37      1.76 o 
   2   8  18        6.60        4.57      1.30 o 
  -3   9  18       55.41       54.31      4.61 o 
  -2   9  18        0.73        1.74      2.17 o 
  -1   9  18       42.89       40.67      3.91 o 
   0   9  18      105.39      113.40     11.42 o 
   1   9  18        9.60        9.06      1.57 o 
  -3  10  18       79.45       72.60      5.84 o 
  -2  10  18        6.83        8.05      2.39 o 
  -1  10  18       87.46       92.42      6.31 o 
   0  10  18      137.30      127.33      9.35 o 
   1  10  18        4.94        5.33      1.38 o 
  -2  11  18      117.08      140.92     14.57 o 
  -1  11  18        1.28        0.43      1.96 o 
   0  11  18       92.56       91.78     10.10 o 
   1  11  18        4.88        4.89      1.45 o 
  -1  12  18        1.00        6.74      2.83 o 
   0  12  18      105.03      106.76      8.10 o 
  -3   0  19        5.18        3.72      1.52 o 
  -1   0  19      134.98      149.84      5.00 o 
   1   0  19      393.54      429.74     21.20 o 
  -4   1  19       22.87       20.96      1.49 o 
  -3   1  19       34.13       24.64      1.79 o 
  -2   1  19        4.22        4.67      0.83 o 
  -1   1  19       44.18       43.65      3.15 o 
   0   1  19       29.16       24.57      2.61 o 
   1   1  19        9.33        6.26      0.97 o 
   2   1  19        8.82        4.57      1.09 o 
  -4   2  19       30.03       28.04      1.74 o 
  -3   2  19       41.00       37.59      2.00 o 
  -2   2  19        0.30        2.77      0.81 o 
  -1   2  19       94.86       98.91      3.15 o 
   0   2  19       11.30       10.87      1.96 o 
   1   2  19       15.66       13.42      1.69 o 
   2   2  19        0.43        1.04      0.72 o 
  -4   3  19        0.00        2.59      1.17 o 
  -3   3  19        4.66        7.07      1.77 o 
  -2   3  19       24.74       21.09      2.61 o 
  -1   3  19       33.48       39.80      3.91 o 
   0   3  19       26.59       30.31      2.37 o 
   1   3  19       29.13       24.02      2.40 o 
   2   3  19       57.48       54.82      7.83 o 
  -4   4  19        3.78        3.40      1.45 o 
  -3   4  19        2.24        8.24      1.85 o 
  -2   4  19        0.39        1.30      1.52 o 
  -1   4  19       84.58       94.82      4.78 o 
   0   4  19       78.46       86.65     11.63 o 
   1   4  19       34.76       22.92      2.21 o 
   2   4  19        9.34       11.42      1.85 o 
  -3   5  19        4.15        3.95      2.07 o 
  -2   5  19       60.58       67.20      5.65 o 
  -1   5  19       10.18       10.44      2.17 o 
   0   5  19      114.28      135.99      8.37 o 
   1   5  19       21.36       18.93      2.94 o 
   2   5  19       39.90       36.74      3.34 o 
  -3   6  19       28.67       34.47      2.77 o 
  -2   6  19        0.00        2.39      1.96 o 
  -1   6  19        0.18        2.61      1.74 o 
   0   6  19        4.57        3.14      0.88 o 
   1   6  19       86.65       85.89      8.03 o 
  -3   7  19       93.35       91.18      6.97 o 
  -2   7  19       15.08       10.44      2.17 o 
  -1   7  19       27.99       28.49      3.91 o 
   0   7  19        0.98        3.37      1.12 o 
   1   7  19        0.79        1.03      1.15 o 
  -3   8  19       10.87        9.38      1.51 o 
  -2   8  19       45.30       64.81      7.83 o 
  -1   8  19        7.96        8.48      2.17 o 
   0   8  19       18.34       17.44      5.44 o 
  -2   9  19       13.63       10.44      2.39 o 
  -1   9  19       23.01       14.35      2.83 o 
   0   9  19        8.04        9.03      2.17 o 
  -1  10  19       23.46       33.49      4.78 o 
  -2   0  20       27.27       22.85      4.35 o 
  -3   1  20       50.11       49.60      2.62 o 
  -2   1  20        5.20        6.03      1.12 o 
  -1   1  20       28.54       26.10      2.83 o 
   0   1  20      200.50      242.04     11.31 o 
  -3   2  20       23.75       21.95      2.07 o 
  -2   2  20        1.91        3.04      1.15 o 
  -1   2  20        3.90        6.09      2.39 o 
   0   2  20       13.57        8.92      1.52 o 
   1   2  20        5.62        2.07      0.88 o 
  -3   3  20        0.88        0.87      1.08 o 
  -2   3  20        1.16        2.29      1.15 o 
  -1   3  20        0.13        1.96      1.74 o 
   0   3  20      127.55      137.01     13.92 o 
   1   3  20        2.05        0.62      1.09 o 
  -3   4  20       23.68       20.54      1.98 o 
  -2   4  20        1.22       -1.30      1.30 o 
  -1   4  20       25.39       27.62      3.48 o 
   0   4  20        7.99        4.72      1.51 o 
   1   4  20       18.63       16.36      2.00 o 
  -2   5  20        6.17       11.31      2.61 o 
  -1   5  20        4.59        5.87      2.39 o 
   0   5  20        0.43        0.65      1.09 o 
  -2   6  20       10.73        8.48      2.39 o 
  -1   6  20      113.07      150.92     15.44 o 
   0   6  20        0.53        2.46      0.88 o 
  -1   7  20       27.72       23.70      3.70 o 
                                                 
